# Supplementary material for: CIGene: a literature-based online resource for cancer initiation genes
Source: BMC Genomics. 2018 Jul 25;19:552. doi: 10.1186/s12864-018-4944-y (PMC6060465; doi:10.1186/s12864-018-4944-y)
Supplement: Supplementary file 1 — Table S1. Details of the 177 human CIGs. (XLS 46 kb) [file 12864_2018_4944_MOESM1_ESM.xls]

## Sheet: cigene_human
GeneID	GeneSymbol	FullName
10499	NCOA2	nuclear receptor coactivator 2
10763	NES	nestin
10765	KDM5B	lysine demethylase 5B
10825	NEU3	neuraminidase 3
11000	SLC27A3	solute carrier family 27 member 3
11156	PTP4A3	protein tyrosine phosphatase type IVA, member 3
11186	RASSF1	Ras association domain family member 1
112939	NACC1	nucleus accumbens associated 1
116986	AGAP2	ArfGAP with GTPase domain, ankyrin repeat and PH domain 2
1191	CLU	clusterin
1268	CNR1	cannabinoid receptor 1
1271	CNTFR	ciliary neurotrophic factor receptor
1487	CTBP1	C-terminal binding protein 1
1490	CTGF	connective tissue growth factor
1496	CTNNA2	catenin alpha 2
1499	CTNNB1	catenin beta 1
1728	NQO1	NAD(P)H quinone dehydrogenase 1
1786	DNMT1	DNA methyltransferase 1
1789	DNMT3B	DNA methyltransferase 3 beta
1956	EGFR	epidermal growth factor receptor
2050	EPHB4	EPH receptor B4
2056	EPO	erythropoietin
2064	ERBB2	erb-b2 receptor tyrosine kinase 2
2078	ERG	ERG, ETS transcription factor
2100	ESR2	estrogen receptor 2
2113	ETS1	ETS proto-oncogene 1, transcription factor
2146	EZH2	enhancer of zeste 2 polycomb repressive complex 2 subunit
2150	F2RL1	F2R like trypsin receptor 1
216	ALDH1A1	aldehyde dehydrogenase 1 family member A1
2194	FASN	fatty acid synthase
2249	FGF4	fibroblast growth factor 4
2264	FGFR4	fibroblast growth factor receptor 4
2290	FOXG1	forkhead box G1
22914	KLRK1	killer cell lectin like receptor K1
2305	FOXM1	forkhead box M1
2353	FOS	Fos proto-oncogene, AP-1 transcription factor subunit
2475	MTOR	mechanistic target of rapamycin
2625	GATA3	GATA binding protein 3
26508	HEYL	hes related family bHLH transcription factor with YRPW motif-like
2731	GLDC	glycine decarboxylase
2735	GLI1	GLI family zinc finger 1
2771	GNAI2	G protein subunit alpha i2
285	ANGPT2	angiopoietin 2
3015	H2AFZ	H2A histone family member Z
306	ANXA3	annexin A3
3066	HDAC2	histone deacetylase 2
3082	HGF	hepatocyte growth factor
3091	HIF1A	hypoxia inducible factor 1 alpha subunit
3099	HK2	hexokinase 2
3265	HRAS	HRas proto-oncogene, GTPase
3398	ID2	inhibitor of DNA binding 2, HLH protein
3400	ID4	inhibitor of DNA binding 4, HLH protein
346389	MACC1	MACC1, MET transcriptional regulator
347689	SOX2-OT	SOX2 overlapping transcript
3480	IGF1R	insulin like growth factor 1 receptor
3553	IL1B	interleukin 1 beta
3576	CXCL8	C-X-C motif chemokine ligand 8
3586	IL10	interleukin 10
3606	IL18	interleukin 18
3611	ILK	integrin linked kinase
3630	INS	insulin
367	AR	androgen receptor
3688	ITGB1	integrin subunit beta 1
3717	JAK2	Janus kinase 2
3725	JUN	Jun proto-oncogene, AP-1 transcription factor subunit
3791	KDR	kinase insert domain receptor
3815	KIT	KIT proto-oncogene receptor tyrosine kinase
3845	KRAS	KRAS proto-oncogene, GTPase
387	RHOA	ras homolog family member A
388	RHOB	ras homolog family member B
389	RHOC	ras homolog family member C
3958	LGALS3	galectin 3
406935	MIR143	microRNA 143
406983	MIR200A	microRNA 200a
4072	EPCAM	epithelial cell adhesion molecule
4085	MAD2L1	MAD2 mitotic arrest deficient-like 1 (yeast)
409	ARRB2	arrestin beta 2
4176	MCM7	minichromosome maintenance complex component 7
4184	SMCP	sperm mitochondria associated cysteine rich protein
4204	MECP2	methyl-CpG binding protein 2
4233	MET	MET proto-oncogene, receptor tyrosine kinase
4312	MMP1	matrix metallopeptidase 1
4318	MMP9	matrix metallopeptidase 9
4319	MMP10	matrix metallopeptidase 10
4322	MMP13	matrix metallopeptidase 13
4323	MMP14	matrix metallopeptidase 14
4435	CITED1	Cbp/p300 interacting transactivator with Glu/Asp rich carboxy-terminal domain 1
4609	MYC	v-myc avian myelocytomatosis viral oncogene homolog
4615	MYD88	myeloid differentiation primary response 88
467	ATF3	activating transcription factor 3
4680	CEACAM6	carcinoembryonic antigen related cell adhesion molecule 6
4772	NFATC1	nuclear factor of activated T-cells 1
4790	NFKB1	nuclear factor kappa B subunit 1
4851	NOTCH1	notch 1
5037	PEBP1	phosphatidylethanolamine binding protein 1
5058	PAK1	p21 (RAC1) activated kinase 1
5168	ENPP2	ectonucleotide pyrophosphatase/phosphodiesterase 2
51755	CDK12	cyclin dependent kinase 12
5243	ABCB1	ATP binding cassette subfamily B member 1
5253	PHF2	PHD finger protein 2
5290	PIK3CA	phosphatidylinositol-4,5-bisphosphate 3-kinase catalytic subunit alpha
5292	PIM1	Pim-1 proto-oncogene, serine/threonine kinase
5295	PIK3R1	phosphoinositide-3-kinase regulatory subunit 1
5329	PLAUR	plasminogen activator, urokinase receptor
5337	PLD1	phospholipase D1
54505	DHX29	DExH-box helicase 29
5460	POU5F1	POU class 5 homeobox 1
5468	PPARG	peroxisome proliferator activated receptor gamma
54822	TRPM7	transient receptor potential cation channel subfamily M member 7
55353	LAPTM4B	lysosomal protein transmembrane 4 beta
5584	PRKCI	protein kinase C iota
5599	MAPK8	mitogen-activated protein kinase 8
5600	MAPK11	mitogen-activated protein kinase 11
56924	PAK6	p21 (RAC1) activated kinase 6
57379	AICDA	activation induced cytidine deaminase
5744	PTHLH	parathyroid hormone like hormone
5747	PTK2	protein tyrosine kinase 2
5879	RAC1	ras-related C3 botulinum toxin substrate 1 (rho family, small GTP binding protein Rac1)
5894	RAF1	Raf-1 proto-oncogene, serine/threonine kinase
5898	RALA	RAS like proto-oncogene A
595	CCND1	cyclin D1
5970	RELA	RELA proto-oncogene, NF-kB subunit
6170	RPL39	ribosomal protein L39
63978	PRDM14	PR/SET domain 14
6421	SFPQ	splicing factor proline and glutamine rich
6428	SRSF3	serine and arginine rich splicing factor 3
6464	SHC1	SHC adaptor protein 1
648	BMI1	BMI1 proto-oncogene, polycomb ring finger
6590	SLPI	secretory leukocyte peptidase inhibitor
6615	SNAI1	snail family transcriptional repressor 1
6657	SOX2	SRY-box 2
6662	SOX9	SRY-box 9
6678	SPARC	secreted protein acidic and cysteine rich
6696	SPP1	secreted phosphoprotein 1
6714	SRC	SRC proto-oncogene, non-receptor tyrosine kinase
673	BRAF	B-Raf proto-oncogene, serine/threonine kinase
6768	ST14	suppression of tumorigenicity 14
6774	STAT3	signal transducer and activator of transcription 3
6885	MAP3K7	mitogen-activated protein kinase kinase kinase 7
6929	TCF3	transcription factor 3
6934	TCF7L2	transcription factor 7 like 2
6935	ZEB1	zinc finger E-box binding homeobox 1
7015	TERT	telomerase reverse transcriptase
7040	TGFB1	transforming growth factor beta 1
7101	NR2E1	nuclear receptor subfamily 2 group E member 1
7113	TMPRSS2	transmembrane protease, serine 2
7182	NR2C2	nuclear receptor subfamily 2 group C member 2
7253	TSHR	thyroid stimulating hormone receptor
7291	TWIST1	twist family bHLH transcription factor 1
7410	VAV2	vav guanine nucleotide exchange factor 2
7430	EZR	ezrin
7913	DEK	DEK proto-oncogene
79444	BIRC7	baculoviral IAP repeat containing 7
79727	LIN28A	lin-28 homolog A
8079	MLF2	myeloid leukemia factor 2
8202	NCOA3	nuclear receptor coactivator 3
8313	AXIN2	axin 2
8324	FZD7	frizzled class receptor 7
834	CASP1	caspase 1
84864	MINA	MYC induced nuclear antigen
8549	LGR5	leucine rich repeat containing G protein-coupled receptor 5
8626	TP63	tumor protein p63
8667	EIF3H	eukaryotic translation initiation factor 3 subunit H
8697	CDC23	cell division cycle 23
8828	NRP2	neuropilin 2
8829	NRP1	neuropilin 1
8842	PROM1	prominin 1
891	CCNB1	cyclin B1
898	CCNE1	cyclin E1
90780	PYGO2	pygopus family PHD finger 2
92140	MTDH	metadherin
9271	PIWIL1	piwi like RNA-mediated gene silencing 1
9429	ABCG2	ATP binding cassette subfamily G member 2 (Junior blood group)
9451	EIF2AK3	eukaryotic translation initiation factor 2 alpha kinase 3
9518	GDF15	growth differentiation factor 15
960	CD44	CD44 molecule (Indian blood group)
991	CDC20	cell division cycle 20
