# Supplementary material for: CIGene: a literature-based online resource for cancer initiation genes
Source: BMC Genomics. 2018 Jul 25;19:552. doi: 10.1186/s12864-018-4944-y (PMC6060465; doi:10.1186/s12864-018-4944-y)
Supplement: Supplementary file 2 — Table S2. Functional enrichment analysis for all 177 CIGs. (XLS 393 kb) [file 12864_2018_4944_MOESM2_ESM.xls]

## Sheet: Sheet2
Category	ID	Name	p-value	q-value FDR B&H
GO: Biological Process	GO:0040017	positive regulation of locomotion	9.54e-35	5.168e-31
GO: Biological Process	GO:2000147	positive regulation of cell motility	2.327e-34	6.303e-31
GO: Biological Process	GO:0051272	positive regulation of cellular component movement	7.483e-34	1.351e-30
Pathway	83105	Pathways in cancer	9.875e-34	1.463e-30
GO: Biological Process	GO:0030335	positive regulation of cell migration	1.565e-32	2.119e-29
Pathway	782000	Proteoglycans in cancer	5.35e-25	3.964e-22
GO: Biological Process	GO:0042063	gliogenesis	1.893e-24	2.051e-21
GO: Biological Process	GO:0051090	regulation of sequence-specific DNA binding transcription factor activity	3.294e-24	2.974e-21
GO: Biological Process	GO:0001667	ameboidal-type cell migration	8.102e-24	6.27e-21
Pathway	672462	Prolactin Signaling Pathway	4.18e-23	2.065e-20
GO: Biological Process	GO:0010631	epithelial cell migration	5.59e-23	3.785e-20
GO: Biological Process	GO:0001525	angiogenesis	6.434e-23	3.873e-20
GO: Biological Process	GO:0090132	epithelium migration	7.964e-23	4.314e-20
GO: Biological Process	GO:0090130	tissue migration	1.593e-22	7.843e-20
GO: Biological Process	GO:0035239	tube morphogenesis	2.039e-22	9.204e-20
GO: Biological Process	GO:0050673	epithelial cell proliferation	3.583e-22	1.493e-19
GO: Biological Process	GO:1901214	regulation of neuron death	4.914e-22	1.901e-19
GO: Biological Process	GO:0051052	regulation of DNA metabolic process	6.581e-22	2.377e-19
Pathway	698754	AGE/RAGE pathway	2.089e-21	7.739e-19
Pathway	P00005	Angiogenesis	8.696e-21	2.577e-18
GO: Biological Process	GO:0033002	muscle cell proliferation	1.401e-20	4.744e-18
GO: Biological Process	GO:0070997	neuron death	1.561e-20	4.952e-18
GO: Biological Process	GO:0043523	regulation of neuron apoptotic process	1.645e-20	4.952e-18
GO: Biological Process	GO:0048608	reproductive structure development	2.596e-20	7.402e-18
GO: Biological Process	GO:0061458	reproductive system development	3.368e-20	9.122e-18
GO: Biological Process	GO:0010632	regulation of epithelial cell migration	5.348e-20	1.38e-17
GO: Biological Process	GO:0050769	positive regulation of neurogenesis	7.821e-20	1.854e-17
GO: Biological Process	GO:0097305	response to alcohol	7.873e-20	1.854e-17
GO: Biological Process	GO:0001503	ossification	1.218e-19	2.749e-17
GO: Biological Process	GO:0043627	response to estrogen	2.007e-19	4.35e-17
GO: Biological Process	GO:0051402	neuron apoptotic process	2.137e-19	4.453e-17
GO: Biological Process	GO:0010001	glial cell differentiation	2.255e-19	4.525e-17
GO: Biological Process	GO:0009612	response to mechanical stimulus	2.473e-19	4.785e-17
GO: Biological Process	GO:0050678	regulation of epithelial cell proliferation	3.338e-19	6.234e-17
Pathway	852705	MicroRNAs in cancer	5.271e-19	1.302e-16
GO: Biological Process	GO:0014013	regulation of gliogenesis	7.486e-19	1.352e-16
GO: Biological Process	GO:0042493	response to drug	2.045e-18	3.574e-16
GO: Biological Process	GO:0001763	morphogenesis of a branching structure	3.903e-18	6.608e-16
GO: Biological Process	GO:0043542	endothelial cell migration	4.202e-18	6.898e-16
Pathway	P04393	Ras Pathway	3.52e-18	7.451e-16
GO: Biological Process	GO:0045860	positive regulation of protein kinase activity	5.033e-18	8.019e-16
Pathway	137960	Osteopontin-mediated events	5.82e-18	1.078e-15
GO: Biological Process	GO:0072089	stem cell proliferation	6.98e-18	1.08e-15
Pathway	868086	Rap1 signaling pathway	6.628e-18	1.091e-15
GO: Biological Process	GO:0048863	stem cell differentiation	8.95e-18	1.347e-15
GO: Biological Process	GO:0061138	morphogenesis of a branching epithelium	1.104e-17	1.616e-15
GO: Biological Process	GO:0048660	regulation of smooth muscle cell proliferation	1.198e-17	1.708e-15
GO: Biological Process	GO:0060562	epithelial tube morphogenesis	1.503e-17	2.087e-15
GO: Biological Process	GO:0050679	positive regulation of epithelial cell proliferation	1.643e-17	2.21e-15
GO: Biological Process	GO:0032496	response to lipopolysaccharide	1.672e-17	2.21e-15
GO: Biological Process	GO:2001233	regulation of apoptotic signaling pathway	1.75e-17	2.257e-15
GO: Biological Process	GO:0048659	smooth muscle cell proliferation	2.167e-17	2.73e-15
GO: Biological Process	GO:1901215	negative regulation of neuron death	2.739e-17	3.372e-15
Pathway	83067	Focal adhesion	3.205e-17	4.684e-15
Pathway	868085	Ras signaling pathway	3.477e-17	4.684e-15
GO: Biological Process	GO:1901342	regulation of vasculature development	4.771e-17	5.744e-15
GO: Biological Process	GO:0002237	response to molecule of bacterial origin	5.323e-17	6.269e-15
GO: Biological Process	GO:0048017	inositol lipid-mediated signaling	6.272e-17	7.228e-15
Pathway	M19358	Signaling of Hepatocyte Growth Factor Receptor	7.071e-17	8.733e-15
GO: Biological Process	GO:1904018	positive regulation of vasculature development	1.919e-16	2.166e-14
Pathway	814182	Prolactin signaling pathway	2.618e-16	2.896e-14
Pathway	198795	Focal Adhesion	2.736e-16	2.896e-14
GO: Biological Process	GO:0032355	response to estradiol	2.805e-16	3.101e-14
GO: Biological Process	GO:2001234	negative regulation of apoptotic signaling pathway	2.97e-16	3.218e-14
GO: Biological Process	GO:0022612	gland morphogenesis	3.177e-16	3.375e-14
GO: Biological Process	GO:0018108	peptidyl-tyrosine phosphorylation	3.3e-16	3.424e-14
GO: Biological Process	GO:0072091	regulation of stem cell proliferation	3.35e-16	3.424e-14
GO: Biological Process	GO:0051054	positive regulation of DNA metabolic process	3.546e-16	3.557e-14
GO: Biological Process	GO:0018212	peptidyl-tyrosine modification	3.755e-16	3.699e-14
GO: Biological Process	GO:0045785	positive regulation of cell adhesion	4.412e-16	4.268e-14
Pathway	83106	Colorectal cancer	4.382e-16	4.329e-14
Pathway	198806	Androgen receptor signaling pathway	5.182e-16	4.8e-14
Pathway	83109	Endometrial cancer	5.93e-16	5.169e-14
Pathway	83111	Prostate cancer	6.414e-16	5.28e-14
Pathway	672446	TSH signaling pathway	7.634e-16	5.954e-14
GO: Biological Process	GO:0048015	phosphatidylinositol-mediated signaling	6.432e-16	6.113e-14
GO: Biological Process	GO:0045765	regulation of angiogenesis	8.065e-16	7.532e-14
Pathway	83108	Pancreatic cancer	1.303e-15	9.654e-14
GO: Biological Process	GO:0010594	regulation of endothelial cell migration	1.123e-15	1.031e-13
GO: Biological Process	GO:0070482	response to oxygen levels	1.325e-15	1.18e-13
GO: Biological Process	GO:0031960	response to corticosteroid	1.328e-15	1.18e-13
GO: Biological Process	GO:0007568	aging	1.596e-15	1.388e-13
GO: Biological Process	GO:0051091	positive regulation of sequence-specific DNA binding transcription factor activity	1.614e-15	1.388e-13
Pathway	83117	Acute myeloid leukemia	2.737e-15	1.932e-13
GO: Biological Process	GO:0045685	regulation of glial cell differentiation	3.74e-15	3.165e-13
Pathway	137930	Signaling events mediated by Hepatocyte Growth Factor Receptor (c-Met)	5.806e-15	3.911e-13
Pathway	672456	Leptin signaling pathway	6.352e-15	4.093e-13
GO: Biological Process	GO:0022407	regulation of cell-cell adhesion	5.071e-15	4.226e-13
GO: Biological Process	GO:0010634	positive regulation of epithelial cell migration	5.992e-15	4.918e-13
Pathway	198774	TGF-beta Receptor Signaling Pathway	9.195e-15	5.678e-13
Pathway	83049	ErbB signaling pathway	9.652e-15	5.722e-13
GO: Biological Process	GO:1901652	response to peptide	8.243e-15	6.664e-13
GO: Biological Process	GO:0051098	regulation of binding	8.555e-15	6.815e-13
GO: Biological Process	GO:0048568	embryonic organ development	9.155e-15	7.187e-13
GO: Biological Process	GO:0043434	response to peptide hormone	9.933e-15	7.687e-13
Pathway	477129	Developmental Biology	1.367e-14	7.703e-13
Pathway	711361	Oncostatin M Signaling Pathway	1.403e-14	7.703e-13
GO: Biological Process	GO:0048754	branching morphogenesis of an epithelial tube	1.011e-14	7.712e-13
GO: Biological Process	GO:0043524	negative regulation of neuron apoptotic process	1.039e-14	7.815e-13
Pathway	198836	Signaling of Hepatocyte Growth Factor Receptor	2.211e-14	1.17e-12
GO: Biological Process	GO:0031098	stress-activated protein kinase signaling cascade	1.898e-14	1.408e-12
Pathway	83107	Renal cell carcinoma	2.967e-14	1.444e-12
Pathway	138058	BCR signaling pathway	2.967e-14	1.444e-12
Pathway	169348	Signaling events mediated by focal adhesion kinase	3.02e-14	1.444e-12
GO: Biological Process	GO:0016055	Wnt signaling pathway	1.98e-14	1.449e-12
GO: Biological Process	GO:0001819	positive regulation of cytokine production	2.126e-14	1.536e-12
Pathway	M14512	Influence of Ras and Rho proteins on G1 to S Transition	3.732e-14	1.709e-12
Pathway	694606	Hepatitis B	3.805e-14	1.709e-12
GO: Biological Process	GO:0014065	phosphatidylinositol 3-kinase signaling	2.477e-14	1.765e-12
Pathway	137955	ErbB2/ErbB3 signaling events	5.068e-14	2.209e-12
GO: Biological Process	GO:0001655	urogenital system development	3.765e-14	2.649e-12
GO: Biological Process	GO:0036293	response to decreased oxygen levels	3.903e-14	2.71e-12
GO: Biological Process	GO:0043405	regulation of MAP kinase activity	4.006e-14	2.747e-12
GO: Biological Process	GO:0051147	regulation of muscle cell differentiation	4.163e-14	2.819e-12
Pathway	106439	Signalling by NGF	8.224e-14	3.482e-12
GO: Biological Process	GO:0031099	regeneration	5.628e-14	3.764e-12
GO: Biological Process	GO:0014066	regulation of phosphatidylinositol 3-kinase signaling	5.793e-14	3.827e-12
Pathway	833825	Fc epsilon receptor (FCERI) signaling	1.008e-13	4.149e-12
GO: Biological Process	GO:0098727	maintenance of cell number	6.88e-14	4.49e-12
GO: Biological Process	GO:0030879	mammary gland development	7.232e-14	4.664e-12
GO: Biological Process	GO:0048511	rhythmic process	7.356e-14	4.688e-12
GO: Biological Process	GO:0051249	regulation of lymphocyte activation	9.191e-14	5.789e-12
Pathway	138057	ErbB1 downstream signaling	1.494e-13	5.982e-12
GO: Biological Process	GO:0033044	regulation of chromosome organization	9.708e-14	6.045e-12
Pathway	83115	Bladder cancer	1.582e-13	6.171e-12
Pathway	83080	T cell receptor signaling pathway	1.763e-13	6.698e-12
GO: Biological Process	GO:0042692	muscle cell differentiation	1.231e-13	7.58e-12
GO: Biological Process	GO:0051403	stress-activated MAPK cascade	1.259e-13	7.66e-12
GO: Biological Process	GO:0045766	positive regulation of angiogenesis	1.276e-13	7.679e-12
GO: Biological Process	GO:1903037	regulation of leukocyte cell-cell adhesion	1.403e-13	8.352e-12
GO: Biological Process	GO:0046777	protein autophosphorylation	1.753e-13	1.032e-11
GO: Biological Process	GO:0043491	protein kinase B signaling	1.887e-13	1.099e-11
Pathway	137940	Signaling events mediated by VEGFR1 and VEGFR2	3.099e-13	1.148e-11
GO: Biological Process	GO:0001666	response to hypoxia	2.015e-13	1.161e-11
GO: Biological Process	GO:0016569	covalent chromatin modification	2.191e-13	1.249e-11
GO: Biological Process	GO:0050900	leukocyte migration	2.344e-13	1.323e-11
Pathway	M17294	Ras Signaling Pathway	4.043e-13	1.461e-11
GO: Biological Process	GO:0045787	positive regulation of cell cycle	2.733e-13	1.526e-11
GO: Biological Process	GO:0070371	ERK1 and ERK2 cascade	2.93e-13	1.614e-11
GO: Biological Process	GO:0001837	epithelial to mesenchymal transition	2.949e-13	1.614e-11
GO: Biological Process	GO:0003007	heart morphogenesis	2.979e-13	1.614e-11
GO: Biological Process	GO:0050867	positive regulation of cell activation	3.078e-13	1.651e-11
Pathway	137928	LPA receptor mediated events	4.928e-13	1.739e-11
Pathway	169352	Regulation of Wnt-mediated beta catenin signaling and target gene transcription	5.045e-13	1.739e-11
GO: Biological Process	GO:0001649	osteoblast differentiation	3.388e-13	1.799e-11
GO: Biological Process	GO:0071383	cellular response to steroid hormone stimulus	4.402e-13	2.315e-11
GO: Biological Process	GO:0014074	response to purine-containing compound	5.111e-13	2.66e-11
GO: Biological Process	GO:0061180	mammary gland epithelium development	5.183e-13	2.66e-11
GO: Biological Process	GO:0050863	regulation of T cell activation	5.205e-13	2.66e-11
GO: Biological Process	GO:0009314	response to radiation	5.278e-13	2.672e-11
GO: Biological Process	GO:0048762	mesenchymal cell differentiation	5.73e-13	2.874e-11
GO: Biological Process	GO:0002768	immune response-regulating cell surface receptor signaling pathway	6.171e-13	3.039e-11
GO: Biological Process	GO:0072593	reactive oxygen species metabolic process	6.172e-13	3.039e-11
GO: Biological Process	GO:0019827	stem cell population maintenance	6.804e-13	3.321e-11
GO: Biological Process	GO:1903706	regulation of hemopoiesis	7.736e-13	3.741e-11
GO: Biological Process	GO:0048661	positive regulation of smooth muscle cell proliferation	8.491e-13	4.07e-11
Pathway	692234	PI3K-Akt signaling pathway	1.238e-12	4.169e-11
GO: Biological Process	GO:2000377	regulation of reactive oxygen species metabolic process	9.007e-13	4.243e-11
GO: Biological Process	GO:0051384	response to glucocorticoid	9.007e-13	4.243e-11
GO: Biological Process	GO:0038093	Fc receptor signaling pathway	9.516e-13	4.444e-11
GO: Biological Process	GO:0070372	regulation of ERK1 and ERK2 cascade	1.008e-12	4.669e-11
Pathway	198782	EGFR1 Signaling Pathway	1.548e-12	5.099e-11
GO: Biological Process	GO:0007584	response to nutrient	1.219e-12	5.594e-11
Pathway	137944	IL1-mediated signaling events	1.795e-12	5.677e-11
Pathway	137994	CDC42 signaling events	1.8e-12	5.677e-11
GO: Biological Process	GO:0045165	cell fate commitment	1.419e-12	6.46e-11
GO: Biological Process	GO:0051961	negative regulation of nervous system development	1.502e-12	6.779e-11
Pathway	M13863	MAPKinase Signaling Pathway	2.223e-12	6.863e-11
Pathway	83116	Chronic myeloid leukemia	2.695e-12	7.903e-11
Pathway	137989	FGF signaling pathway	2.72e-12	7.903e-11
Pathway	M19784	T Cell Receptor Signaling Pathway	2.72e-12	7.903e-11
GO: Biological Process	GO:0034110	regulation of homotypic cell-cell adhesion	1.81e-12	8.102e-11
GO: Biological Process	GO:0033273	response to vitamin	1.83e-12	8.124e-11
GO: Biological Process	GO:0014031	mesenchymal cell development	2.025e-12	8.917e-11
GO: Biological Process	GO:0051897	positive regulation of protein kinase B signaling	2.15e-12	9.39e-11
Pathway	920957	Corticotropin-releasing hormone	3.721e-12	1.06e-10
Pathway	712093	BDNF signaling pathway	3.835e-12	1.072e-10
Pathway	218111	Pertussis	3.983e-12	1.093e-10
GO: Biological Process	GO:1903034	regulation of response to wounding	2.524e-12	1.094e-10
GO: Biological Process	GO:1903308	regulation of chromatin modification	2.56e-12	1.101e-10
Pathway	198862	TCR Signaling Pathway	4.398e-12	1.185e-10
GO: Biological Process	GO:0070374	positive regulation of ERK1 and ERK2 cascade	2.861e-12	1.22e-10
GO: Biological Process	GO:0050768	negative regulation of neurogenesis	2.936e-12	1.243e-10
GO: Biological Process	GO:0071902	positive regulation of protein serine/threonine kinase activity	3.118e-12	1.309e-10
GO: Biological Process	GO:0043281	regulation of cysteine-type endopeptidase activity involved in apoptotic process	3.152e-12	1.313e-10
GO: Biological Process	GO:0048864	stem cell development	3.39e-12	1.402e-10
Pathway	99051	Chemokine signaling pathway	5.314e-12	1.406e-10
GO: Molecular Function	GO:0001228	transcriptional activator activity, RNA polymerase II transcription regulatory region sequence-specific binding	3.523e-13	1.447e-10
GO: Molecular Function	GO:0001077	transcriptional activator activity, RNA polymerase II core promoter proximal region sequence-specific binding	4.797e-13	1.447e-10
GO: Molecular Function	GO:0000982	transcription factor activity, RNA polymerase II core promoter proximal region sequence-specific binding	5.593e-13	1.447e-10
GO: Biological Process	GO:0071496	cellular response to external stimulus	4.042e-12	1.659e-10
GO: Cellular Component	GO:0005667	transcription factor complex	4.313e-13	1.678e-10
Pathway	373901	HTLV-I infection	6.636e-12	1.725e-10
GO: Biological Process	GO:0034109	homotypic cell-cell adhesion	4.275e-12	1.741e-10
GO: Biological Process	GO:0048709	oligodendrocyte differentiation	4.422e-12	1.788e-10
Pathway	M15926	Trefoil Factors Initiate Mucosal Healing	7.456e-12	1.873e-10
Pathway	M2623	IGF-1 Signaling Pathway	7.456e-12	1.873e-10
GO: Biological Process	GO:1902275	regulation of chromatin organization	4.941e-12	1.983e-10
GO: Biological Process	GO:2000177	regulation of neural precursor cell proliferation	5.082e-12	2.024e-10
GO: Biological Process	GO:0038095	Fc-epsilon receptor signaling pathway	5.217e-12	2.063e-10
GO: Biological Process	GO:0016570	histone modification	5.407e-12	2.123e-10
Pathway	711360	Integrated Pancreatic Cancer Pathway	8.644e-12	2.135e-10
GO: Biological Process	GO:0030900	forebrain development	5.503e-12	2.145e-10
GO: Biological Process	GO:0071216	cellular response to biotic stimulus	5.575e-12	2.157e-10
GO: Biological Process	GO:1902532	negative regulation of intracellular signal transduction	5.714e-12	2.195e-10
Pathway	198871	Id Signaling Pathway	1.007e-11	2.447e-10
GO: Biological Process	GO:0001101	response to acid chemical	6.775e-12	2.583e-10
GO: Biological Process	GO:0060485	mesenchyme development	6.82e-12	2.583e-10
GO: Biological Process	GO:2000648	positive regulation of stem cell proliferation	7.015e-12	2.639e-10
GO: Biological Process	GO:0043406	positive regulation of MAP kinase activity	7.157e-12	2.674e-10
GO: Biological Process	GO:0040029	regulation of gene expression, epigenetic	7.288e-12	2.704e-10
GO: Biological Process	GO:0048010	vascular endothelial growth factor receptor signaling pathway	7.637e-12	2.814e-10
Pathway	M765	Insulin Signaling Pathway	1.246e-11	2.931e-10
Pathway	137971	Paxillin-independent events mediated by a4b1 and a4b7	1.246e-11	2.931e-10
GO: Biological Process	GO:2000116	regulation of cysteine-type endopeptidase activity	8.268e-12	3.026e-10
GO: Biological Process	GO:0044708	single-organism behavior	8.859e-12	3.221e-10
Pathway	160140	Signaling by Interleukins	1.395e-11	3.225e-10
Pathway	M1909	EGF Signaling Pathway	1.415e-11	3.225e-10
Pathway	198864	IL-6 Signaling Pathway	1.559e-11	3.5e-10
GO: Biological Process	GO:0045667	regulation of osteoblast differentiation	9.829e-12	3.529e-10
GO: Biological Process	GO:0002696	positive regulation of leukocyte activation	9.837e-12	3.529e-10
Pathway	672447	RANKL/RANK Signaling Pathway	1.631e-11	3.609e-10
GO: Biological Process	GO:0014015	positive regulation of gliogenesis	1.023e-11	3.647e-10
GO: Biological Process	GO:0030278	regulation of ossification	1.054e-11	3.732e-10
GO: Biological Process	GO:0050731	positive regulation of peptidyl-tyrosine phosphorylation	1.1e-11	3.871e-10
GO: Biological Process	GO:0050730	regulation of peptidyl-tyrosine phosphorylation	1.264e-11	4.389e-10
GO: Biological Process	GO:1903039	positive regulation of leukocyte cell-cell adhesion	1.264e-11	4.389e-10
Pathway	M7897	Inhibition of Cellular Proliferation by Gleevec	2.021e-11	4.404e-10
GO: Biological Process	GO:0022409	positive regulation of cell-cell adhesion	1.484e-11	5.12e-10
Pathway	198807	Alpha6-Beta4 Integrin Signaling Pathway	2.578e-11	5.538e-10
GO: Biological Process	GO:0001654	eye development	1.797e-11	6.16e-10
GO: Biological Process	GO:0010770	positive regulation of cell morphogenesis involved in differentiation	1.83e-11	6.233e-10
Pathway	M6355	Erk and PI-3 Kinase Are Necessary for Collagen Binding in Corneal Epithelia	3.192e-11	6.663e-10
Pathway	M11520	TPO Signaling Pathway	3.192e-11	6.663e-10
Pathway	198881	IL-3 Signaling Pathway	3.238e-11	6.666e-10
GO: Biological Process	GO:0010721	negative regulation of cell development	1.991e-11	6.701e-10
GO: Biological Process	GO:0010718	positive regulation of epithelial to mesenchymal transition	1.992e-11	6.701e-10
GO: Biological Process	GO:0030098	lymphocyte differentiation	2.213e-11	7.399e-10
Pathway	M14899	Angiotensin II mediated activation of JNK Pathway via Pyk2 dependent signaling	4.024e-11	8.17e-10
GO: Biological Process	GO:0044706	multi-multicellular organism process	2.497e-11	8.298e-10
GO: Biological Process	GO:0031589	cell-substrate adhesion	2.714e-11	8.964e-10
Pathway	198780	Senescence and Autophagy	4.925e-11	9.863e-10
GO: Biological Process	GO:0071375	cellular response to peptide hormone stimulus	3.034e-11	9.961e-10
GO: Biological Process	GO:0060326	cell chemotaxis	3.469e-11	1.126e-09
GO: Biological Process	GO:0032872	regulation of stress-activated MAPK cascade	3.473e-11	1.126e-09
GO: Biological Process	GO:0051896	regulation of protein kinase B signaling	3.523e-11	1.136e-09
GO: Biological Process	GO:0019216	regulation of lipid metabolic process	3.581e-11	1.148e-09
GO: Biological Process	GO:0070302	regulation of stress-activated protein kinase signaling cascade	3.729e-11	1.188e-09
Pathway	755440	Prostate Cancer	6.464e-11	1.277e-09
Pathway	169350	Signaling events mediated by TCPTP	7.603e-11	1.478e-09
Pathway	P00053	T cell activation	7.679e-11	1.478e-09
Pathway	M7860	Nerve growth factor pathway (NGF)	8.021e-11	1.505e-09
Pathway	M7552	Role of EGF Receptor Transactivation by GPCRs in Cardiac Hypertrophy	8.021e-11	1.505e-09
Pathway	137917	Angiopoietin receptor Tie2-mediated signaling	8.226e-11	1.524e-09
GO: Biological Process	GO:0014068	positive regulation of phosphatidylinositol 3-kinase signaling	4.924e-11	1.56e-09
GO: Biological Process	GO:0030856	regulation of epithelial cell differentiation	5.776e-11	1.819e-09
GO: Biological Process	GO:0030522	intracellular receptor signaling pathway	5.929e-11	1.855e-09
GO: Biological Process	GO:0052547	regulation of peptidase activity	5.966e-11	1.855e-09
GO: Biological Process	GO:0048713	regulation of oligodendrocyte differentiation	5.994e-11	1.855e-09
GO: Biological Process	GO:0018105	peptidyl-serine phosphorylation	6.152e-11	1.894e-09
Pathway	137963	Regulation of nuclear SMAD2/3 signaling	1.081e-10	1.977e-09
GO: Biological Process	GO:2000738	positive regulation of stem cell differentiation	6.944e-11	2.12e-09
GO: Biological Process	GO:0061448	connective tissue development	6.966e-11	2.12e-09
GO: Biological Process	GO:0071222	cellular response to lipopolysaccharide	7.041e-11	2.131e-09
GO: Biological Process	GO:1901653	cellular response to peptide	7.199e-11	2.167e-09
GO: Biological Process	GO:2000027	regulation of organ morphogenesis	7.879e-11	2.358e-09
GO: Biological Process	GO:0045740	positive regulation of DNA replication	7.94e-11	2.363e-09
GO: Biological Process	GO:0006275	regulation of DNA replication	8.32e-11	2.463e-09
Pathway	M12836	EPO Signaling Pathway	1.368e-10	2.472e-09
GO: Biological Process	GO:0051149	positive regulation of muscle cell differentiation	9.015e-11	2.654e-09
GO: Biological Process	GO:0034112	positive regulation of homotypic cell-cell adhesion	9.111e-11	2.668e-09
Pathway	672458	Signaling Pathways in Glioblastoma	1.505e-10	2.687e-09
Pathway	M287	Erk1/Erk2 Mapk Signaling pathway	1.602e-10	2.827e-09
GO: Biological Process	GO:0060070	canonical Wnt signaling pathway	9.858e-11	2.871e-09
GO: Biological Process	GO:0072001	renal system development	1.042e-10	3.018e-09
GO: Biological Process	GO:0030099	myeloid cell differentiation	1.097e-10	3.162e-09
GO: Biological Process	GO:0051251	positive regulation of lymphocyte activation	1.163e-10	3.334e-09
GO: Biological Process	GO:0030850	prostate gland development	1.223e-10	3.468e-09
GO: Biological Process	GO:0060968	regulation of gene silencing	1.223e-10	3.468e-09
GO: Biological Process	GO:0071219	cellular response to molecule of bacterial origin	1.251e-10	3.528e-09
Pathway	477120	Signaling by SCF-KIT	2.027e-10	3.533e-09
GO: Biological Process	GO:0034504	protein localization to nucleus	1.265e-10	3.55e-09
Pathway	137976	IL2-mediated signaling events	2.089e-10	3.599e-09
GO: Biological Process	GO:0052548	regulation of endopeptidase activity	1.389e-10	3.879e-09
GO: Biological Process	GO:0018209	peptidyl-serine modification	1.436e-10	3.97e-09
GO: Biological Process	GO:0035019	somatic stem cell population maintenance	1.437e-10	3.97e-09
GO: Biological Process	GO:0030198	extracellular matrix organization	1.475e-10	4.056e-09
Pathway	83048	MAPK signaling pathway	2.434e-10	4.147e-09
GO: Biological Process	GO:0032147	activation of protein kinase activity	1.526e-10	4.176e-09
GO: Biological Process	GO:0043062	extracellular structure organization	1.551e-10	4.221e-09
GO: Biological Process	GO:0038127	ERBB signaling pathway	1.602e-10	4.339e-09
Pathway	137958	Endothelins	2.602e-10	4.344e-09
Pathway	198847	Wnt Signaling Pathway and Pluripotency	2.609e-10	4.344e-09
GO: Biological Process	GO:0006979	response to oxidative stress	1.671e-10	4.503e-09
GO: Biological Process	GO:0002064	epithelial cell development	1.744e-10	4.676e-09
Pathway	920955	Regulation of toll-like receptor signaling pathway	2.985e-10	4.915e-09
Pathway	169642	Toxoplasmosis	3.316e-10	5.401e-09
Pathway	198855	Toll-like receptor signaling pathway	3.41e-10	5.494e-09
Pathway	198770	IL-5 Signaling Pathway	3.457e-10	5.509e-09
GO: Biological Process	GO:0061326	renal tubule development	2.105e-10	5.617e-09
GO: Biological Process	GO:0010810	regulation of cell-substrate adhesion	2.165e-10	5.749e-09
Pathway	119304	Progesterone-mediated oocyte maturation	3.848e-10	6.006e-09
Pathway	198779	MAPK signaling pathway	3.857e-10	6.006e-09
Pathway	147809	Chagas disease (American trypanosomiasis)	3.89e-10	6.006e-09
Pathway	198844	ErbB signaling pathway	3.981e-10	6.082e-09
GO: Biological Process	GO:0007565	female pregnancy	2.365e-10	6.25e-09
Pathway	83089	Regulation of actin cytoskeleton	4.323e-10	6.537e-09
Pathway	83114	Melanoma	4.893e-10	7.325e-09
GO: Biological Process	GO:0031346	positive regulation of cell projection organization	2.787e-10	7.33e-09
Pathway	83076	Toll-like receptor signaling pathway	5.041e-10	7.396e-09
Pathway	695200	HIF-1 signaling pathway	5.041e-10	7.396e-09
GO: Biological Process	GO:0044089	positive regulation of cellular component biogenesis	3.03e-10	7.93e-09
GO: Biological Process	GO:0050714	positive regulation of protein secretion	3.048e-10	7.937e-09
GO: Biological Process	GO:0043401	steroid hormone mediated signaling pathway	3.158e-10	8.185e-09
Pathway	83081	B cell receptor signaling pathway	5.797e-10	8.422e-09
Pathway	P00047	PDGF signaling pathway	5.893e-10	8.48e-09
Pathway	M2529	PDGF Signaling Pathway	6.182e-10	8.81e-09
GO: Biological Process	GO:0007173	epidermal growth factor receptor signaling pathway	3.473e-10	8.96e-09
GO: Biological Process	GO:0007265	Ras protein signal transduction	3.707e-10	9.516e-09
Pathway	83070	Adherens junction	6.848e-10	9.666e-09
GO: Biological Process	GO:0010769	regulation of cell morphogenesis involved in differentiation	3.883e-10	9.922e-09
GO: Biological Process	GO:0090596	sensory organ morphogenesis	3.976e-10	1.011e-08
GO: Biological Process	GO:0045666	positive regulation of neuron differentiation	4.263e-10	1.079e-08
Pathway	198827	DNA damage response (only ATM dependent)	7.948e-10	1.111e-08
GO: Biological Process	GO:0051101	regulation of DNA binding	4.613e-10	1.162e-08
GO: Biological Process	GO:0043010	camera-type eye development	5.005e-10	1.255e-08
GO: Biological Process	GO:0055123	digestive system development	5.223e-10	1.301e-08
GO: Biological Process	GO:0009755	hormone-mediated signaling pathway	5.234e-10	1.301e-08
GO: Biological Process	GO:0045862	positive regulation of proteolysis	5.37e-10	1.328e-08
GO: Biological Process	GO:0061351	neural precursor cell proliferation	5.658e-10	1.393e-08
GO: Biological Process	GO:0032868	response to insulin	5.849e-10	1.423e-08
GO: Biological Process	GO:1903829	positive regulation of cellular protein localization	5.883e-10	1.423e-08
GO: Biological Process	GO:0060740	prostate gland epithelium morphogenesis	5.884e-10	1.423e-08
GO: Biological Process	GO:0003179	heart valve morphogenesis	5.884e-10	1.423e-08
GO: Biological Process	GO:0050870	positive regulation of T cell activation	5.947e-10	1.432e-08
Pathway	106459	NGF signalling via TRKA from the plasma membrane	1.036e-09	1.434e-08
Pathway	739007	Spinal Cord Injury	1.061e-09	1.455e-08
Pathway	144181	Leishmaniasis	1.112e-09	1.498e-08
Pathway	149807	Bacterial invasion of epithelial cells	1.112e-09	1.498e-08
Pathway	SMP00321	Intracellular Signalling Through Adenosine Receptor A2b and Adenosine	1.127e-09	1.505e-08
Pathway	523016	Transcriptional misregulation in cancer	1.254e-09	1.659e-08
GO: Biological Process	GO:0001889	liver development	7.169e-10	1.718e-08
GO: Biological Process	GO:1900180	regulation of protein localization to nucleus	7.647e-10	1.825e-08
GO: Biological Process	GO:0007611	learning or memory	7.785e-10	1.85e-08
GO: Biological Process	GO:0007548	sex differentiation	7.937e-10	1.878e-08
GO: Biological Process	GO:0031100	organ regeneration	8.051e-10	1.896e-08
Pathway	M4388	Cadmium induces DNA synthesis and proliferation in macrophages	1.487e-09	1.95e-08
Pathway	198799	Wnt Signaling Pathway NetPath	1.512e-09	1.965e-08
GO: Biological Process	GO:0061008	hepaticobiliary system development	9.04e-10	2.12e-08
GO: Biological Process	GO:1902105	regulation of leukocyte differentiation	9.742e-10	2.275e-08
GO: Biological Process	GO:0060512	prostate gland morphogenesis	9.817e-10	2.282e-08
Pathway	105688	Axon guidance	1.942e-09	2.503e-08
GO: Biological Process	GO:0048872	homeostasis of number of cells	1.088e-09	2.519e-08
Pathway	M6220	Agrin in Postsynaptic Differentiation	1.972e-09	2.519e-08
GO: Biological Process	GO:0031056	regulation of histone modification	1.121e-09	2.585e-08
GO: Biological Process	GO:0021543	pallium development	1.135e-09	2.605e-08
GO: Biological Process	GO:0010595	positive regulation of endothelial cell migration	1.168e-09	2.658e-08
GO: Biological Process	GO:0048708	astrocyte differentiation	1.168e-09	2.658e-08
Pathway	198760	IL-4 signaling Pathway	2.204e-09	2.792e-08
Pathway	137961	EPHA2 forward signaling	2.496e-09	3.135e-08
Pathway	137938	IL2 signaling events mediated by PI3K	2.572e-09	3.163e-08
Pathway	138009	Plasma membrane estrogen receptor signaling	2.587e-09	3.163e-08
Pathway	138045	HIF-1-alpha transcription factor network	2.619e-09	3.163e-08
Pathway	83110	Glioma	2.619e-09	3.163e-08
Pathway	799177	Estrogen signaling pathway	2.625e-09	3.163e-08
Pathway	101143	Neurotrophin signaling pathway	2.666e-09	3.186e-08
Pathway	138014	Glucocorticoid receptor regulatory network	2.748e-09	3.259e-08
GO: Biological Process	GO:0097191	extrinsic apoptotic signaling pathway	1.58e-09	3.58e-08
GO: Biological Process	GO:0048565	digestive tract development	1.705e-09	3.849e-08
Pathway	M3342	Integrin Signaling Pathway	3.328e-09	3.853e-08
Pathway	672451	TSLP Signaling Pathway	3.328e-09	3.853e-08
Pathway	137915	Signaling events regulated by Ret tyrosine kinase	3.328e-09	3.853e-08
GO: Biological Process	GO:0032963	collagen metabolic process	1.72e-09	3.865e-08
GO: Biological Process	GO:1904035	regulation of epithelial cell apoptotic process	1.773e-09	3.97e-08
GO: Biological Process	GO:0048562	embryonic organ morphogenesis	1.863e-09	4.154e-08
GO: Biological Process	GO:0007162	negative regulation of cell adhesion	1.882e-09	4.177e-08
GO: Biological Process	GO:0002573	myeloid leukocyte differentiation	1.897e-09	4.194e-08
GO: Biological Process	GO:0051099	positive regulation of binding	2.007e-09	4.402e-08
GO: Biological Process	GO:0045834	positive regulation of lipid metabolic process	2.007e-09	4.402e-08
GO: Biological Process	GO:1904019	epithelial cell apoptotic process	2.032e-09	4.421e-08
GO: Biological Process	GO:0072080	nephron tubule development	2.032e-09	4.421e-08
Pathway	138068	Signaling events mediated by Stem cell factor receptor (c-Kit)	3.854e-09	4.428e-08
Pathway	138048	Nongenotropic Androgen signaling	4.033e-09	4.598e-08
Pathway	M1908	Fc Epsilon Receptor I Signaling in Mast Cells	4.271e-09	4.832e-08
Pathway	83102	Epithelial cell signaling in Helicobacter pylori infection	4.316e-09	4.846e-08
GO: Biological Process	GO:0001822	kidney development	2.302e-09	4.969e-08
GO: Biological Process	GO:0051302	regulation of cell division	2.302e-09	4.969e-08
GO: Biological Process	GO:0060537	muscle tissue development	2.354e-09	5.06e-08
GO: Biological Process	GO:0061614	pri-miRNA transcription from RNA polymerase II promoter	2.391e-09	5.119e-08
Pathway	833826	FCERI mediated MAPK activation	4.69e-09	5.226e-08
GO: Biological Process	GO:0038128	ERBB2 signaling pathway	2.485e-09	5.259e-08
GO: Biological Process	GO:0014009	glial cell proliferation	2.485e-09	5.259e-08
GO: Biological Process	GO:0045687	positive regulation of glial cell differentiation	2.485e-09	5.259e-08
Pathway	375172	Salmonella infection	4.818e-09	5.329e-08
GO: Biological Process	GO:0044259	multicellular organismal macromolecule metabolic process	2.735e-09	5.765e-08
GO: Biological Process	GO:0002683	negative regulation of immune system process	2.889e-09	6.066e-08
GO: Biological Process	GO:0060742	epithelial cell differentiation involved in prostate gland development	2.948e-09	6.166e-08
Pathway	138071	PDGFR-beta signaling pathway	5.683e-09	6.238e-08
GO: Biological Process	GO:0043534	blood vessel endothelial cell migration	3.007e-09	6.242e-08
GO: Biological Process	GO:0030279	negative regulation of ossification	3.007e-09	6.242e-08
GO: Biological Process	GO:0002757	immune response-activating signal transduction	3.132e-09	6.476e-08
GO: Biological Process	GO:0009416	response to light stimulus	3.147e-09	6.482e-08
GO: Biological Process	GO:0060966	regulation of gene silencing by RNA	3.246e-09	6.635e-08
GO: Biological Process	GO:0060147	regulation of posttranscriptional gene silencing	3.246e-09	6.635e-08
Pathway	M7739	Links between Pyk2 and Map Kinases	6.842e-09	7.401e-08
Pathway	83112	Thyroid cancer	6.842e-09	7.401e-08
GO: Biological Process	GO:0003170	heart valve development	3.799e-09	7.736e-08
GO: Biological Process	GO:0031349	positive regulation of defense response	3.829e-09	7.746e-08
GO: Biological Process	GO:0097193	intrinsic apoptotic signaling pathway	3.832e-09	7.746e-08
GO: Biological Process	GO:1903409	reactive oxygen species biosynthetic process	3.853e-09	7.759e-08
GO: Biological Process	GO:0050918	positive chemotaxis	3.902e-09	7.809e-08
GO: Biological Process	GO:2000736	regulation of stem cell differentiation	3.907e-09	7.809e-08
Pathway	198784	MicroRNAs in cardiomyocyte hypertrophy	7.688e-09	8.256e-08
GO: Biological Process	GO:0007178	transmembrane receptor protein serine/threonine kinase signaling pathway	4.153e-09	8.271e-08
GO: Biological Process	GO:0050890	cognition	4.233e-09	8.399e-08
Pathway	83119	Non-small cell lung cancer	8.241e-09	8.787e-08
GO: Molecular Function	GO:0001047	core promoter binding	4.695e-10	9.109e-08
GO: Biological Process	GO:0014014	negative regulation of gliogenesis	4.655e-09	9.203e-08
Pathway	219801	Integrated Breast Cancer Pathway	8.771e-09	9.284e-08
GO: Biological Process	GO:0071560	cellular response to transforming growth factor beta stimulus	4.775e-09	9.406e-08
Pathway	193147	Osteoclast differentiation	9.344e-09	9.821e-08
GO: Molecular Function	GO:0004714	transmembrane receptor protein tyrosine kinase activity	6.353e-10	9.86e-08
Pathway	217173	Influenza A	9.515e-09	9.93e-08
Pathway	P00018	EGF receptor signaling pathway	9.624e-09	9.974e-08
GO: Biological Process	GO:0051216	cartilage development	5.294e-09	1.039e-07
GO: Biological Process	GO:0071214	cellular response to abiotic stimulus	5.41e-09	1.058e-07
Pathway	173973	Hepatitis C	1.031e-08	1.061e-07
GO: Biological Process	GO:0071260	cellular response to mechanical stimulus	5.583e-09	1.084e-07
GO: Biological Process	GO:1903426	regulation of reactive oxygen species biosynthetic process	5.583e-09	1.084e-07
GO: Molecular Function	GO:0001046	core promoter sequence-specific DNA binding	8.452e-10	1.093e-07
Pathway	137932	IL6-mediated signaling events	1.08e-08	1.096e-07
Pathway	672452	TWEAK Signaling Pathway	1.08e-08	1.096e-07
GO: Biological Process	GO:0030857	negative regulation of epithelial cell differentiation	5.674e-09	1.098e-07
GO: Biological Process	GO:0071559	response to transforming growth factor beta	5.695e-09	1.098e-07
GO: Biological Process	GO:0045786	negative regulation of cell cycle	5.883e-09	1.13e-07
GO: Biological Process	GO:0030518	intracellular steroid hormone receptor signaling pathway	5.997e-09	1.148e-07
Pathway	P00056	VEGF signaling pathway	1.177e-08	1.179e-07
Pathway	P00010	B cell activation	1.177e-08	1.179e-07
Pathway	138008	a6b1 and a6b4 Integrin signaling	1.226e-08	1.219e-07
GO: Biological Process	GO:0034329	cell junction assembly	6.431e-09	1.227e-07
GO: Molecular Function	GO:0001158	enhancer sequence-specific DNA binding	1.127e-09	1.25e-07
GO: Biological Process	GO:1901654	response to ketone	6.856e-09	1.303e-07
Pathway	685550	DAP12 signaling	1.359e-08	1.334e-07
Pathway	198909	B Cell Receptor Signaling Pathway	1.359e-08	1.334e-07
GO: Biological Process	GO:1900182	positive regulation of protein localization to nucleus	7.083e-09	1.337e-07
GO: Biological Process	GO:0042698	ovulation cycle	7.083e-09	1.337e-07
GO: Biological Process	GO:1902895	positive regulation of pri-miRNA transcription from RNA polymerase II promoter	7.177e-09	1.35e-07
Pathway	138050	Fc-epsilon receptor I signaling in mast cells	1.399e-08	1.364e-07
GO: Biological Process	GO:0021700	developmental maturation	7.387e-09	1.385e-07
Pathway	137910	CXCR4-mediated signaling events	1.455e-08	1.409e-07
Pathway	198901	SIDS Susceptibility Pathways	1.48e-08	1.425e-07
GO: Biological Process	GO:0016358	dendrite development	8.037e-09	1.501e-07
GO: Biological Process	GO:1904036	negative regulation of epithelial cell apoptotic process	8.3e-09	1.54e-07
GO: Biological Process	GO:0043551	regulation of phosphatidylinositol 3-kinase activity	8.3e-09	1.54e-07
GO: Biological Process	GO:0051092	positive regulation of NF-kappaB transcription factor activity	8.343e-09	1.542e-07
Pathway	P04398	p53 pathway feedback loops 2	1.654e-08	1.582e-07
GO: Biological Process	GO:0097306	cellular response to alcohol	9.045e-09	1.667e-07
GO: Molecular Function	GO:0004713	protein tyrosine kinase activity	1.848e-09	1.711e-07
GO: Molecular Function	GO:0051427	hormone receptor binding	1.985e-09	1.711e-07
GO: Biological Process	GO:2001237	negative regulation of extrinsic apoptotic signaling pathway	9.337e-09	1.715e-07
GO: Biological Process	GO:0007160	cell-matrix adhesion	9.394e-09	1.719e-07
GO: Biological Process	GO:0045686	negative regulation of glial cell differentiation	9.733e-09	1.775e-07
GO: Biological Process	GO:0048013	ephrin receptor signaling pathway	9.95e-09	1.809e-07
GO: Biological Process	GO:0072009	nephron epithelium development	1.025e-08	1.857e-07
Pathway	83066	VEGF signaling pathway	1.958e-08	1.86e-07
Pathway	M19118	Keratinocyte Differentiation	2.031e-08	1.878e-07
Pathway	137999	Integrins in angiogenesis	2.031e-08	1.878e-07
Pathway	83083	Leukocyte transendothelial migration	2.037e-08	1.878e-07
Pathway	M5489	IL 6 signaling pathway	2.055e-08	1.878e-07
Pathway	M18719	Role of ERBB2 in Signal Transduction and Oncology	2.055e-08	1.878e-07
Pathway	SMP00320	Intracellular Signalling Through Adenosine Receptor A2a and Adenosine	2.104e-08	1.878e-07
Pathway	138031	Syndecan-2-mediated signaling events	2.104e-08	1.878e-07
Pathway	138005	E-cadherin signaling in the nascent adherens junction	2.104e-08	1.878e-07
Pathway	138051	EPO signaling pathway	2.104e-08	1.878e-07
Pathway	M12095	Signal transduction through IL1R	2.104e-08	1.878e-07
GO: Biological Process	GO:0010038	response to metal ion	1.049e-08	1.894e-07
GO: Biological Process	GO:0032869	cellular response to insulin stimulus	1.063e-08	1.913e-07
GO: Biological Process	GO:0022412	cellular process involved in reproduction in multicellular organism	1.098e-08	1.97e-07
GO: Biological Process	GO:0001708	cell fate specification	1.112e-08	1.988e-07
GO: Biological Process	GO:0072006	nephron development	1.148e-08	2.039e-07
GO: Biological Process	GO:0044236	multicellular organism metabolic process	1.148e-08	2.039e-07
GO: Biological Process	GO:0072132	mesenchyme morphogenesis	1.192e-08	2.11e-07
GO: Biological Process	GO:0048469	cell maturation	1.196e-08	2.11e-07
Pathway	P00031	Inflammation mediated by chemokine and cytokine signaling pathway	2.408e-08	2.137e-07
Pathway	198816	Integrin-mediated cell adhesion	2.464e-08	2.174e-07
GO: Biological Process	GO:0034599	cellular response to oxidative stress	1.253e-08	2.203e-07
Pathway	P00034	Integrin signalling pathway	2.648e-08	2.322e-07
GO: Biological Process	GO:0042542	response to hydrogen peroxide	1.342e-08	2.353e-07
Pathway	137946	Atypical NF-kappaB pathway	2.75e-08	2.398e-07
GO: Biological Process	GO:0032103	positive regulation of response to external stimulus	1.378e-08	2.409e-07
Pathway	137969	Signaling events mediated by PRL	2.918e-08	2.514e-07
Pathway	M15743	G alpha 12 Pathway	2.918e-08	2.514e-07
Pathway	169347	Notch-mediated HES/HEY network	3.014e-08	2.582e-07
GO: Biological Process	GO:1903532	positive regulation of secretion by cell	1.503e-08	2.618e-07
Pathway	672460	Neural Crest Differentiation	3.097e-08	2.638e-07
GO: Biological Process	GO:0022617	extracellular matrix disassembly	1.539e-08	2.672e-07
GO: Biological Process	GO:0072073	kidney epithelium development	1.565e-08	2.699e-07
GO: Biological Process	GO:0045471	response to ethanol	1.565e-08	2.699e-07
Pathway	M3270	Integrin Signaling Pathway	3.293e-08	2.789e-07
GO: Biological Process	GO:0000302	response to reactive oxygen species	1.639e-08	2.818e-07
GO: Biological Process	GO:0002429	immune response-activating cell surface receptor signaling pathway	1.648e-08	2.826e-07
GO: Biological Process	GO:0048771	tissue remodeling	1.674e-08	2.861e-07
GO: Biological Process	GO:0034614	cellular response to reactive oxygen species	1.688e-08	2.875e-07
GO: Biological Process	GO:0007254	JNK cascade	1.718e-08	2.918e-07
Pathway	M9494	BCR Signaling Pathway	3.477e-08	2.928e-07
GO: Biological Process	GO:0042633	hair cycle	1.761e-08	2.972e-07
GO: Biological Process	GO:0042303	molting cycle	1.761e-08	2.972e-07
Pathway	152665	Malaria	3.645e-08	3.052e-07
GO: Biological Process	GO:0010717	regulation of epithelial to mesenchymal transition	1.848e-08	3.11e-07
Pathway	198874	Regulation of Actin Cytoskeleton	3.748e-08	3.12e-07
Pathway	187093	Interleukin-1 processing	3.771e-08	3.122e-07
GO: Biological Process	GO:0048871	multicellular organismal homeostasis	1.877e-08	3.148e-07
GO: Molecular Function	GO:0070491	repressing transcription factor binding	4.474e-09	3.265e-07
GO: Molecular Function	GO:0035326	enhancer binding	4.628e-09	3.265e-07
Pathway	M2821	NFkB activation by Nontypeable Hemophilus influenzae	4.068e-08	3.294e-07
Pathway	920978	Physiological and Pathological Hypertrophy of the Heart	4.068e-08	3.294e-07
Pathway	M882	CXCR4 Signaling Pathway	4.068e-08	3.294e-07
Pathway	138059	S1P2 pathway	4.068e-08	3.294e-07
GO: Biological Process	GO:0043388	positive regulation of DNA binding	1.986e-08	3.321e-07
GO: Biological Process	GO:0043552	positive regulation of phosphatidylinositol 3-kinase activity	1.995e-08	3.324e-07
GO: Biological Process	GO:0016458	gene silencing	2.023e-08	3.361e-07
Pathway	645274	Signaling by FGFR in disease	4.259e-08	3.431e-07
Pathway	137987	Regulation of Telomerase	4.296e-08	3.441e-07
GO: Biological Process	GO:0034330	cell junction organization	2.244e-08	3.717e-07
GO: Biological Process	GO:0007409	axonogenesis	2.293e-08	3.786e-07
GO: Biological Process	GO:0008544	epidermis development	2.339e-08	3.851e-07
GO: Biological Process	GO:0090068	positive regulation of cell cycle process	2.363e-08	3.878e-07
GO: Biological Process	GO:0033143	regulation of intracellular steroid hormone receptor signaling pathway	2.38e-08	3.896e-07
GO: Biological Process	GO:0032874	positive regulation of stress-activated MAPK cascade	2.445e-08	3.99e-07
GO: Biological Process	GO:0070555	response to interleukin-1	2.485e-08	4.034e-07
GO: Biological Process	GO:0021537	telencephalon development	2.487e-08	4.034e-07
GO: Biological Process	GO:2001243	negative regulation of intrinsic apoptotic signaling pathway	2.578e-08	4.169e-07
GO: Biological Process	GO:0070304	positive regulation of stress-activated protein kinase signaling cascade	2.629e-08	4.239e-07
GO: Biological Process	GO:0021795	cerebral cortex cell migration	2.74e-08	4.405e-07
GO: Biological Process	GO:1902593	single-organism nuclear import	2.765e-08	4.405e-07
GO: Biological Process	GO:0006606	protein import into nucleus	2.765e-08	4.405e-07
GO: Biological Process	GO:0044744	protein targeting to nucleus	2.765e-08	4.405e-07
Pathway	106460	Signalling to ERKs	5.56e-08	4.407e-07
Pathway	138000	IL23-mediated signaling events	5.56e-08	4.407e-07
GO: Molecular Function	GO:0031490	chromatin DNA binding	6.933e-09	4.484e-07
GO: Biological Process	GO:0006260	DNA replication	3.021e-08	4.799e-07
GO: Biological Process	GO:0043279	response to alkaloid	3.034e-08	4.806e-07
GO: Biological Process	GO:0002042	cell migration involved in sprouting angiogenesis	3.09e-08	4.866e-07
GO: Biological Process	GO:0090218	positive regulation of lipid kinase activity	3.09e-08	4.866e-07
Pathway	138017	Signaling events mediated by PTP1B	6.282e-08	4.952e-07
GO: Biological Process	GO:1903708	positive regulation of hemopoiesis	3.18e-08	4.993e-07
GO: Biological Process	GO:2000179	positive regulation of neural precursor cell proliferation	3.202e-08	4.998e-07
GO: Biological Process	GO:0043550	regulation of lipid kinase activity	3.202e-08	4.998e-07
GO: Biological Process	GO:0045665	negative regulation of neuron differentiation	3.217e-08	5.008e-07
Pathway	842771	Inflammatory bowel disease (IBD)	6.662e-08	5.224e-07
Pathway	685549	DAP12 interactions	6.718e-08	5.24e-07
GO: Molecular Function	GO:0042826	histone deacetylase binding	1.004e-08	5.291e-07
GO: Molecular Function	GO:0070851	growth factor receptor binding	1.038e-08	5.291e-07
GO: Molecular Function	GO:0000979	RNA polymerase II core promoter sequence-specific DNA binding	1.068e-08	5.291e-07
GO: Molecular Function	GO:0035258	steroid hormone receptor binding	1.091e-08	5.291e-07
GO: Biological Process	GO:0006809	nitric oxide biosynthetic process	3.429e-08	5.322e-07
Pathway	106028	Hemostasis	7.126e-08	5.529e-07
GO: Biological Process	GO:0060348	bone development	3.598e-08	5.569e-07
GO: Biological Process	GO:0017038	protein import	3.723e-08	5.746e-07
GO: Biological Process	GO:2001242	regulation of intrinsic apoptotic signaling pathway	3.747e-08	5.76e-07
GO: Biological Process	GO:0003158	endothelium development	3.753e-08	5.76e-07
GO: Biological Process	GO:0045216	cell-cell junction organization	3.794e-08	5.806e-07
GO: Biological Process	GO:2000379	positive regulation of reactive oxygen species metabolic process	3.813e-08	5.819e-07
GO: Biological Process	GO:0043393	regulation of protein binding	3.825e-08	5.821e-07
GO: Biological Process	GO:0014706	striated muscle tissue development	3.969e-08	6.022e-07
GO: Molecular Function	GO:0019199	transmembrane receptor protein kinase activity	1.357e-08	6.193e-07
Pathway	812256	TNF signaling pathway	8.139e-08	6.282e-07
GO: Biological Process	GO:0044849	estrous cycle	4.161e-08	6.297e-07
Pathway	106343	Signaling by FGFR	9.352e-08	7.181e-07
GO: Biological Process	GO:0050804	modulation of synaptic transmission	4.763e-08	7.187e-07
Pathway	213306	Measles	9.423e-08	7.198e-07
Pathway	106461	Signalling to RAS	1.005e-07	7.561e-07
Pathway	138052	Ephrin B reverse signaling	1.005e-07	7.561e-07
Pathway	M11106	Inactivation of Gsk3 by AKT causes accumulation of b-catenin in Alveolar Macrophages	1.005e-07	7.561e-07
GO: Biological Process	GO:0051047	positive regulation of secretion	5.046e-08	7.592e-07
GO: Biological Process	GO:0046330	positive regulation of JNK cascade	5.154e-08	7.733e-07
GO: Biological Process	GO:0050920	regulation of chemotaxis	5.168e-08	7.733e-07
Pathway	698753	Interleukin-11 Signaling Pathway	1.066e-07	7.981e-07
GO: Biological Process	GO:0032102	negative regulation of response to external stimulus	5.421e-08	8.089e-07
GO: Biological Process	GO:0046209	nitric oxide metabolic process	5.441e-08	8.098e-07
GO: Biological Process	GO:0048485	sympathetic nervous system development	5.586e-08	8.246e-07
GO: Biological Process	GO:0060964	regulation of gene silencing by miRNA	5.586e-08	8.246e-07
GO: Biological Process	GO:1902893	regulation of pri-miRNA transcription from RNA polymerase II promoter	5.586e-08	8.246e-07
Pathway	P00036	Interleukin signaling pathway	1.112e-07	8.279e-07
GO: Biological Process	GO:0003197	endocardial cushion development	5.664e-08	8.337e-07
GO: Biological Process	GO:0048546	digestive tract morphogenesis	5.781e-08	8.487e-07
GO: Cellular Component	GO:0000785	chromatin	4.387e-09	8.532e-07
Pathway	106034	Platelet activation, signaling and aggregation	1.186e-07	8.792e-07
GO: Biological Process	GO:0035265	organ growth	6.027e-08	8.824e-07
GO: Biological Process	GO:0043583	ear development	6.13e-08	8.95e-07
GO: Biological Process	GO:0003018	vascular process in circulatory system	6.163e-08	8.975e-07
Pathway	137977	Neurotrophic factor-mediated Trk receptor signaling	1.229e-07	9.063e-07
GO: Biological Process	GO:0051170	nuclear import	6.445e-08	9.36e-07
Pathway	M9043	Growth Hormone Signaling Pathway	1.323e-07	9.709e-07
GO: Biological Process	GO:0030111	regulation of Wnt signaling pathway	6.727e-08	9.743e-07
GO: Biological Process	GO:0044728	DNA methylation or demethylation	6.787e-08	9.805e-07
GO: Biological Process	GO:0018394	peptidyl-lysine acetylation	6.874e-08	9.903e-07
Pathway	198845	Insulin Signaling	1.382e-07	1.009e-06
Pathway	122191	NOD-like receptor signaling pathway	1.441e-07	1.047e-06
Pathway	83061	Wnt signaling pathway	1.455e-07	1.052e-06
GO: Cellular Component	GO:0000790	nuclear chromatin	8.2e-09	1.063e-06
GO: Biological Process	GO:0001818	negative regulation of cytokine production	7.535e-08	1.083e-06
GO: Biological Process	GO:0090183	regulation of kidney development	7.635e-08	1.091e-06
GO: Biological Process	GO:0003382	epithelial cell morphogenesis	7.635e-08	1.091e-06
Pathway	198885	IL-2 Signaling pathway	1.595e-07	1.148e-06
Pathway	M10145	PTEN dependent cell cycle arrest and apoptosis	1.618e-07	1.153e-06
Pathway	M13143	uCalpain and friends in Cell spread	1.618e-07	1.153e-06
GO: Biological Process	GO:2001057	reactive nitrogen species metabolic process	8.415e-08	1.2e-06
Pathway	83090	Insulin signaling pathway	1.721e-07	1.216e-06
Pathway	M12975	VEGF, Hypoxia, and Angiogenesis	1.723e-07	1.216e-06
GO: Biological Process	GO:0021761	limbic system development	8.656e-08	1.231e-06
GO: Molecular Function	GO:0043566	structure-specific DNA binding	2.877e-08	1.24e-06
GO: Biological Process	GO:2001236	regulation of extrinsic apoptotic signaling pathway	8.895e-08	1.261e-06
GO: Biological Process	GO:0000082	G1/S transition of mitotic cell cycle	9.225e-08	1.305e-06
GO: Biological Process	GO:0061333	renal tubule morphogenesis	9.349e-08	1.319e-06
GO: Biological Process	GO:0003203	endocardial cushion morphogenesis	9.649e-08	1.358e-06
GO: Biological Process	GO:0032768	regulation of monooxygenase activity	9.979e-08	1.4e-06
GO: Biological Process	GO:0035270	endocrine system development	1.088e-07	1.523e-06
GO: Biological Process	GO:0042326	negative regulation of phosphorylation	1.101e-07	1.537e-06
GO: Biological Process	GO:0003180	aortic valve morphogenesis	1.114e-07	1.547e-06
GO: Biological Process	GO:0003176	aortic valve development	1.114e-07	1.547e-06
Pathway	169354	Noncanonical Wnt signaling pathway	2.219e-07	1.558e-06
GO: Biological Process	GO:2000756	regulation of peptidyl-lysine acetylation	1.137e-07	1.575e-06
GO: Biological Process	GO:0007219	Notch signaling pathway	1.143e-07	1.58e-06
GO: Biological Process	GO:0046427	positive regulation of JAK-STAT cascade	1.149e-07	1.58e-06
GO: Biological Process	GO:1904894	positive regulation of STAT cascade	1.149e-07	1.58e-06
GO: Molecular Function	GO:0035257	nuclear hormone receptor binding	3.929e-08	1.605e-06
Pathway	138002	E-cadherin signaling in keratinocytes	2.336e-07	1.625e-06
Pathway	106063	Tie2 Signaling	2.336e-07	1.625e-06
GO: Biological Process	GO:0045445	myoblast differentiation	1.272e-07	1.735e-06
GO: Biological Process	GO:0030038	contractile actin filament bundle assembly	1.272e-07	1.735e-06
GO: Biological Process	GO:0043149	stress fiber assembly	1.272e-07	1.735e-06
Pathway	83104	Shigellosis	2.64e-07	1.828e-06
GO: Biological Process	GO:0046683	response to organophosphorus	1.345e-07	1.831e-06
GO: Biological Process	GO:0006909	phagocytosis	1.367e-07	1.856e-06
GO: Biological Process	GO:0090287	regulation of cellular response to growth factor stimulus	1.434e-07	1.938e-06
GO: Biological Process	GO:0050715	positive regulation of cytokine secretion	1.434e-07	1.938e-06
GO: Biological Process	GO:0045428	regulation of nitric oxide biosynthetic process	1.464e-07	1.973e-06
GO: Biological Process	GO:0050727	regulation of inflammatory response	1.474e-07	1.981e-06
GO: Biological Process	GO:0044843	cell cycle G1/S phase transition	1.505e-07	2.018e-06
Pathway	PW:0000578	scatter factor/hepatocyte growth factor signaling	3e-07	2.058e-06
Pathway	M6917	Erythropoietin mediated neuroprotection through NF-kB	3e-07	2.058e-06
GO: Biological Process	GO:0014812	muscle cell migration	1.551e-07	2.074e-06
GO: Biological Process	GO:2001251	negative regulation of chromosome organization	1.556e-07	2.076e-06
GO: Biological Process	GO:0060251	regulation of glial cell proliferation	1.588e-07	2.103e-06
GO: Biological Process	GO:0035767	endothelial cell chemotaxis	1.588e-07	2.103e-06
GO: Biological Process	GO:0060317	cardiac epithelial to mesenchymal transition	1.588e-07	2.103e-06
Pathway	169351	Validated targets of C-MYC transcriptional activation	3.156e-07	2.155e-06
GO: Biological Process	GO:0045668	negative regulation of osteoblast differentiation	1.64e-07	2.163e-06
GO: Biological Process	GO:0002274	myeloid leukocyte activation	1.645e-07	2.163e-06
GO: Biological Process	GO:0046328	regulation of JNK cascade	1.645e-07	2.163e-06
GO: Biological Process	GO:0002262	myeloid cell homeostasis	1.655e-07	2.168e-06
GO: Biological Process	GO:0030521	androgen receptor signaling pathway	1.657e-07	2.168e-06
Pathway	P00021	FGF signaling pathway	3.24e-07	2.203e-06
Pathway	530741	Signaling by ERBB4	3.284e-07	2.21e-06
Pathway	M16355	Ras-Independent pathway in NK cell-mediated cytotoxicity	3.296e-07	2.21e-06
Pathway	530769	Signaling by constitutively active EGFR	3.296e-07	2.21e-06
GO: Biological Process	GO:0070301	cellular response to hydrogen peroxide	1.709e-07	2.215e-06
GO: Biological Process	GO:1901216	positive regulation of neuron death	1.709e-07	2.215e-06
GO: Biological Process	GO:0007492	endoderm development	1.709e-07	2.215e-06
GO: Biological Process	GO:0051705	multi-organism behavior	1.709e-07	2.215e-06
GO: Biological Process	GO:0033500	carbohydrate homeostasis	1.735e-07	2.238e-06
GO: Biological Process	GO:0042593	glucose homeostasis	1.735e-07	2.238e-06
Pathway	137914	Presenilin action in Notch and Wnt signaling	3.353e-07	2.238e-06
GO: Biological Process	GO:0007179	transforming growth factor beta receptor signaling pathway	1.746e-07	2.246e-06
GO: Biological Process	GO:0030324	lung development	1.759e-07	2.258e-06
GO: Biological Process	GO:0060571	morphogenesis of an epithelial fold	2.005e-07	2.568e-06
GO: Biological Process	GO:0010975	regulation of neuron projection development	2.023e-07	2.585e-06
Pathway	83065	Axon guidance	3.998e-07	2.657e-06
GO: Biological Process	GO:1903725	regulation of phospholipid metabolic process	2.107e-07	2.685e-06
GO: Biological Process	GO:0050708	regulation of protein secretion	2.119e-07	2.694e-06
GO: Biological Process	GO:0021987	cerebral cortex development	2.137e-07	2.704e-06
GO: Biological Process	GO:0042552	myelination	2.137e-07	2.704e-06
GO: Biological Process	GO:0030323	respiratory tube development	2.164e-07	2.733e-06
GO: Biological Process	GO:0042306	regulation of protein import into nucleus	2.205e-07	2.778e-06
Pathway	658418	Viral carcinogenesis	4.234e-07	2.801e-06
GO: Biological Process	GO:1903727	positive regulation of phospholipid metabolic process	2.255e-07	2.834e-06
Pathway	106384	Signaling by PDGF	4.398e-07	2.897e-06
Pathway	138047	EPHB forward signaling	4.484e-07	2.927e-06
Pathway	137919	N-cadherin signaling events	4.484e-07	2.927e-06
GO: Biological Process	GO:1901983	regulation of protein acetylation	2.369e-07	2.963e-06
GO: Biological Process	GO:0022029	telencephalon cell migration	2.369e-07	2.963e-06
GO: Biological Process	GO:0008366	axon ensheathment	2.493e-07	3.097e-06
GO: Biological Process	GO:0032680	regulation of tumor necrosis factor production	2.493e-07	3.097e-06
GO: Biological Process	GO:0007272	ensheathment of neurons	2.493e-07	3.097e-06
Pathway	749777	Hippo signaling pathway	4.815e-07	3.13e-06
Pathway	198879	Delta-Notch Signaling Pathway	4.995e-07	3.233e-06
GO: Biological Process	GO:0009636	response to toxic substance	2.628e-07	3.258e-06
GO: Molecular Function	GO:0050839	cell adhesion molecule binding	8.489e-08	3.294e-06
GO: Biological Process	GO:0032640	tumor necrosis factor production	2.69e-07	3.327e-06
GO: Biological Process	GO:0051493	regulation of cytoskeleton organization	2.756e-07	3.4e-06
GO: Biological Process	GO:1904589	regulation of protein import	2.769e-07	3.409e-06
GO: Biological Process	GO:0016573	histone acetylation	2.813e-07	3.447e-06
GO: Biological Process	GO:0010212	response to ionizing radiation	2.813e-07	3.447e-06
GO: Cellular Component	GO:0044798	nuclear transcription factor complex	4.413e-08	3.475e-06
GO: Cellular Component	GO:0019898	extrinsic component of membrane	4.466e-08	3.475e-06
GO: Biological Process	GO:0007517	muscle organ development	2.886e-07	3.529e-06
Pathway	169349	Validated transcriptional targets of AP1 family members Fra1 and Fra2	5.576e-07	3.534e-06
Pathway	137956	HIF-2-alpha transcription factor network	5.576e-07	3.534e-06
Pathway	138011	CXCR3-mediated signaling events	5.576e-07	3.534e-06
Pathway	83118	Small cell lung cancer	5.58e-07	3.534e-06
Pathway	106385	Downstream signal transduction	5.588e-07	3.534e-06
Pathway	477132	Cell-Cell communication	5.603e-07	3.534e-06
GO: Biological Process	GO:0060675	ureteric bud morphogenesis	2.977e-07	3.632e-06
GO: Biological Process	GO:0007569	cell aging	2.99e-07	3.64e-06
GO: Biological Process	GO:0050663	cytokine secretion	3.097e-07	3.753e-06
GO: Biological Process	GO:0006473	protein acetylation	3.097e-07	3.753e-06
GO: Biological Process	GO:0035411	catenin import into nucleus	3.112e-07	3.754e-06
GO: Biological Process	GO:0048710	regulation of astrocyte differentiation	3.112e-07	3.754e-06
GO: Biological Process	GO:1903555	regulation of tumor necrosis factor superfamily cytokine production	3.125e-07	3.762e-06
Pathway	198826	Kit Receptor Signaling Pathway	6.029e-07	3.786e-06
Pathway	M7747	IL 2 signaling pathway	6.189e-07	3.87e-06
GO: Biological Process	GO:0045927	positive regulation of growth	3.287e-07	3.948e-06
GO: Biological Process	GO:0072171	mesonephric tubule morphogenesis	3.329e-07	3.972e-06
GO: Biological Process	GO:0014910	regulation of smooth muscle cell migration	3.329e-07	3.972e-06
GO: Biological Process	GO:0021885	forebrain cell migration	3.329e-07	3.972e-06
GO: Biological Process	GO:0001764	neuron migration	3.404e-07	4.053e-06
GO: Biological Process	GO:0014911	positive regulation of smooth muscle cell migration	3.534e-07	4.198e-06
Pathway	119519	Semaphorin interactions	6.861e-07	4.272e-06
Pathway	530734	Signaling by ERBB2	6.956e-07	4.313e-06
GO: Biological Process	GO:0032760	positive regulation of tumor necrosis factor production	3.715e-07	4.401e-06
GO: Biological Process	GO:0070661	leukocyte proliferation	3.721e-07	4.401e-06
GO: Biological Process	GO:0046822	regulation of nucleocytoplasmic transport	3.744e-07	4.418e-06
GO: Biological Process	GO:0033598	mammary gland epithelial cell proliferation	3.828e-07	4.492e-06
GO: Biological Process	GO:2000826	regulation of heart morphogenesis	3.828e-07	4.492e-06
GO: Biological Process	GO:0031032	actomyosin structure organization	3.857e-07	4.492e-06
GO: Biological Process	GO:0007612	learning	3.857e-07	4.492e-06
GO: Biological Process	GO:0018393	internal peptidyl-lysine acetylation	3.857e-07	4.492e-06
GO: Biological Process	GO:0060538	skeletal muscle organ development	3.858e-07	4.492e-06
GO: Biological Process	GO:0030183	B cell differentiation	3.893e-07	4.492e-06
GO: Biological Process	GO:0071706	tumor necrosis factor superfamily cytokine production	3.893e-07	4.492e-06
GO: Biological Process	GO:0022404	molting cycle process	3.897e-07	4.492e-06
GO: Biological Process	GO:0001942	hair follicle development	3.897e-07	4.492e-06
GO: Biological Process	GO:0022405	hair cycle process	3.897e-07	4.492e-06
GO: Biological Process	GO:2000811	negative regulation of anoikis	3.908e-07	4.494e-06
GO: Biological Process	GO:0009895	negative regulation of catabolic process	3.929e-07	4.509e-06
GO: Biological Process	GO:0045429	positive regulation of nitric oxide biosynthetic process	4.077e-07	4.63e-06
GO: Biological Process	GO:1903309	negative regulation of chromatin modification	4.077e-07	4.63e-06
GO: Biological Process	GO:0048806	genitalia development	4.077e-07	4.63e-06
GO: Biological Process	GO:1904407	positive regulation of nitric oxide metabolic process	4.077e-07	4.63e-06
GO: Biological Process	GO:0050999	regulation of nitric-oxide synthase activity	4.077e-07	4.63e-06
GO: Biological Process	GO:0001894	tissue homeostasis	4.123e-07	4.672e-06
GO: Biological Process	GO:0014823	response to activity	4.139e-07	4.681e-06
Pathway	730345	Signaling by Type 1 Insulin-like Growth Factor 1 Receptor (IGF1R)	7.712e-07	4.742e-06
Pathway	730346	IGF1R signaling cascade	7.712e-07	4.742e-06
Pathway	83079	Natural killer cell mediated cytotoxicity	7.757e-07	4.751e-06
GO: Biological Process	GO:0001701	in utero embryonic development	4.344e-07	4.902e-06
Pathway	106462	p38MAPK events	8.158e-07	4.975e-06
Pathway	198772	Angiogenesis	8.27e-07	5.003e-06
Pathway	M19613	Multiple antiapoptotic pathways from IGF-1R signaling lead to BAD phosphorylation	8.27e-07	5.003e-06
Pathway	M19043	Adrenergic Pathway	8.438e-07	5.084e-06
Pathway	106420	Insulin receptor signalling cascade	8.566e-07	5.139e-06
GO: Biological Process	GO:0002040	sprouting angiogenesis	4.604e-07	5.167e-06
GO: Biological Process	GO:1903557	positive regulation of tumor necrosis factor superfamily cytokine production	4.604e-07	5.167e-06
GO: Biological Process	GO:0006304	DNA modification	4.627e-07	5.167e-06
GO: Biological Process	GO:0048145	regulation of fibroblast proliferation	4.627e-07	5.167e-06
GO: Biological Process	GO:0098773	skin epidermis development	4.627e-07	5.167e-06
GO: Biological Process	GO:0001890	placenta development	4.636e-07	5.167e-06
GO: Biological Process	GO:1902692	regulation of neuroblast proliferation	4.675e-07	5.2e-06
Pathway	83082	Fc epsilon RI signaling pathway	8.827e-07	5.275e-06
GO: Biological Process	GO:0045931	positive regulation of mitotic cell cycle	4.823e-07	5.342e-06
GO: Biological Process	GO:0042471	ear morphogenesis	4.823e-07	5.342e-06
GO: Cellular Component	GO:0045177	apical part of cell	8.735e-08	5.663e-06
GO: Biological Process	GO:0045088	regulation of innate immune response	5.287e-07	5.845e-06
GO: Biological Process	GO:0045661	regulation of myoblast differentiation	5.375e-07	5.93e-06
Pathway	M984	Toll-Like Receptor Pathway	1.028e-06	6.092e-06
Pathway	M10287	fMLP induced chemokine gene expression in HMC-1 cells	1.028e-06	6.092e-06
GO: Biological Process	GO:0051017	actin filament bundle assembly	5.545e-07	6.099e-06
GO: Biological Process	GO:0006475	internal protein amino acid acetylation	5.551e-07	6.099e-06
GO: Molecular Function	GO:0001085	RNA polymerase II transcription factor binding	1.655e-07	6.116e-06
Pathway	712094	Cardiac Progenitor Differentiation	1.042e-06	6.154e-06
Pathway	83091	GnRH signaling pathway	1.052e-06	6.189e-06
GO: Biological Process	GO:0006644	phospholipid metabolic process	5.658e-07	6.204e-06
GO: Biological Process	GO:0030217	T cell differentiation	5.733e-07	6.273e-06
GO: Biological Process	GO:0001933	negative regulation of protein phosphorylation	5.846e-07	6.371e-06
GO: Biological Process	GO:0018205	peptidyl-lysine modification	5.846e-07	6.371e-06
Pathway	M17200	Antigen binding to B cell receptors activates protein tyrosine kinases, such as the Src family, which ultimate activate MAP kinases.	1.089e-06	6.38e-06
GO: Biological Process	GO:0046661	male sex differentiation	5.89e-07	6.398e-06
GO: Biological Process	GO:0071229	cellular response to acid chemical	5.894e-07	6.398e-06
GO: Biological Process	GO:0048144	fibroblast proliferation	5.942e-07	6.425e-06
GO: Biological Process	GO:0002223	stimulatory C-type lectin receptor signaling pathway	5.942e-07	6.425e-06
GO: Biological Process	GO:0014909	smooth muscle cell migration	6.276e-07	6.769e-06
GO: Biological Process	GO:0007050	cell cycle arrest	6.286e-07	6.769e-06
GO: Biological Process	GO:0044344	cellular response to fibroblast growth factor stimulus	6.36e-07	6.836e-06
GO: Biological Process	GO:0001657	ureteric bud development	6.447e-07	6.916e-06
GO: Biological Process	GO:0002758	innate immune response-activating signal transduction	6.58e-07	7.044e-06
GO: Biological Process	GO:0050707	regulation of cytokine secretion	6.622e-07	7.075e-06
GO: Biological Process	GO:0045814	negative regulation of gene expression, epigenetic	6.806e-07	7.258e-06
Pathway	M8615	IL-2 Receptor Beta Chain in T cell Activation	1.244e-06	7.259e-06
GO: Biological Process	GO:0072163	mesonephric epithelium development	6.989e-07	7.41e-06
GO: Biological Process	GO:0072164	mesonephric tubule development	6.989e-07	7.41e-06
GO: Biological Process	GO:0010463	mesenchymal cell proliferation	7.004e-07	7.41e-06
GO: Biological Process	GO:0010812	negative regulation of cell-substrate adhesion	7.004e-07	7.41e-06
GO: Biological Process	GO:0033599	regulation of mammary gland epithelial cell proliferation	7.232e-07	7.608e-06
GO: Biological Process	GO:0060969	negative regulation of gene silencing	7.232e-07	7.608e-06
GO: Biological Process	GO:0048839	inner ear development	7.233e-07	7.608e-06
GO: Biological Process	GO:0061572	actin filament bundle organization	7.279e-07	7.641e-06
GO: Molecular Function	GO:0000987	core promoter proximal region sequence-specific DNA binding	2.194e-07	7.739e-06
GO: Molecular Function	GO:0001159	core promoter proximal region DNA binding	2.355e-07	7.814e-06
GO: Molecular Function	GO:0003713	transcription coactivator activity	2.417e-07	7.814e-06
GO: Biological Process	GO:0002220	innate immune response activating cell surface receptor signaling pathway	7.57e-07	7.932e-06
GO: Biological Process	GO:0072078	nephron tubule morphogenesis	7.658e-07	8.008e-06
GO: Molecular Function	GO:0030331	estrogen receptor binding	2.593e-07	8.049e-06
Pathway	198810	TGF Beta Signaling Pathway	1.396e-06	8.081e-06
Pathway	138006	ATF-2 transcription factor network	1.396e-06	8.081e-06
Pathway	138054	Nectin adhesion pathway	1.415e-06	8.099e-06
Pathway	530735	SHC1 events in ERBB2 signaling	1.415e-06	8.099e-06
Pathway	137970	EGF receptor (ErbB1) signaling pathway	1.415e-06	8.099e-06
GO: Biological Process	GO:0032612	interleukin-1 production	8.441e-07	8.811e-06
Pathway	160957	Downstream signaling of activated FGFR	1.548e-06	8.825e-06
Pathway	366171	Cytokine Signaling in Immune system	1.566e-06	8.891e-06
GO: Biological Process	GO:0060541	respiratory system development	8.617e-07	8.977e-06
Pathway	576250	Downstream Signaling Events Of B Cell Receptor (BCR)	1.592e-06	9.002e-06
Pathway	137916	Regulation of retinoblastoma protein	1.608e-06	9.062e-06
GO: Biological Process	GO:0048592	eye morphogenesis	8.815e-07	9.14e-06
GO: Biological Process	GO:0071241	cellular response to inorganic substance	8.815e-07	9.14e-06
GO: Biological Process	GO:0051591	response to cAMP	8.858e-07	9.14e-06
GO: Biological Process	GO:0030282	bone mineralization	8.858e-07	9.14e-06
GO: Biological Process	GO:0045446	endothelial cell differentiation	8.858e-07	9.14e-06
GO: Biological Process	GO:0048638	regulation of developmental growth	8.943e-07	9.21e-06
GO: Biological Process	GO:0035065	regulation of histone acetylation	9.028e-07	9.28e-06
GO: Biological Process	GO:0072088	nephron epithelium morphogenesis	9.292e-07	9.533e-06
GO: Biological Process	GO:0002218	activation of innate immune response	9.412e-07	9.638e-06
GO: Biological Process	GO:0071774	response to fibroblast growth factor	9.469e-07	9.66e-06
GO: Biological Process	GO:0031214	biomineral tissue development	9.469e-07	9.66e-06
GO: Biological Process	GO:0001823	mesonephros development	9.57e-07	9.745e-06
GO: Molecular Function	GO:0000980	RNA polymerase II distal enhancer sequence-specific DNA binding	3.278e-07	9.784e-06
GO: Biological Process	GO:0032844	regulation of homeostatic process	9.706e-07	9.865e-06
GO: Biological Process	GO:0051385	response to mineralocorticoid	9.741e-07	9.881e-06
Pathway	138040	IFN-gamma pathway	1.792e-06	1.005e-05
Pathway	137929	IL27-mediated signaling events	1.817e-06	1.005e-05
Pathway	PW:0000102	The extracellular signal-regulated RAF/MEK/ERK signaling	1.817e-06	1.005e-05
Pathway	198882	EPO Receptor Signaling	1.817e-06	1.005e-05
Pathway	138072	Nephrin/Neph1 signaling in the kidney podocyte	1.817e-06	1.005e-05
GO: Biological Process	GO:0006913	nucleocytoplasmic transport	9.992e-07	1.012e-05
Pathway	M17681	IL 3 signaling pathway	1.858e-06	1.016e-05
Pathway	106340	SHC1 events in EGFR signaling	1.858e-06	1.016e-05
Pathway	M13158	The IGF-1 Receptor and Longevity	1.858e-06	1.016e-05
GO: Biological Process	GO:0031295	T cell costimulation	1.021e-06	1.032e-05
GO: Biological Process	GO:0007389	pattern specification process	1.029e-06	1.038e-05
GO: Biological Process	GO:0001558	regulation of cell growth	1.067e-06	1.074e-05
Pathway	102279	Endocytosis	2.002e-06	1.083e-05
Pathway	645258	Cellular responses to stress	2.002e-06	1.083e-05
Pathway	585562	Epstein-Barr virus infection	2.002e-06	1.083e-05
GO: Biological Process	GO:0072028	nephron morphogenesis	1.121e-06	1.125e-05
GO: Biological Process	GO:0031294	lymphocyte costimulation	1.121e-06	1.125e-05
GO: Biological Process	GO:0035051	cardiocyte differentiation	1.147e-06	1.149e-05
GO: Biological Process	GO:0043123	positive regulation of I-kappaB kinase/NF-kappaB signaling	1.162e-06	1.162e-05
Pathway	106337	Signaling by EGFR	2.2e-06	1.186e-05
Pathway	138073	C-MYB transcription factor network	2.235e-06	1.2e-05
GO: Biological Process	GO:0031331	positive regulation of cellular catabolic process	1.236e-06	1.233e-05
Pathway	M10579	Phospholipids as signalling intermediaries	2.308e-06	1.235e-05
GO: Biological Process	GO:0050670	regulation of lymphocyte proliferation	1.241e-06	1.236e-05
GO: Biological Process	GO:1903524	positive regulation of blood circulation	1.294e-06	1.28e-05
GO: Biological Process	GO:0035194	posttranscriptional gene silencing by RNA	1.297e-06	1.28e-05
GO: Biological Process	GO:1903428	positive regulation of reactive oxygen species biosynthetic process	1.297e-06	1.28e-05
GO: Biological Process	GO:0016441	posttranscriptional gene silencing	1.297e-06	1.28e-05
GO: Biological Process	GO:0060688	regulation of morphogenesis of a branching structure	1.297e-06	1.28e-05
GO: Biological Process	GO:0060249	anatomical structure homeostasis	1.32e-06	1.3e-05
Pathway	530768	Signaling by EGFR in Cancer	2.497e-06	1.331e-05
GO: Biological Process	GO:0032944	regulation of mononuclear cell proliferation	1.364e-06	1.341e-05
GO: Biological Process	GO:0043433	negative regulation of sequence-specific DNA binding transcription factor activity	1.383e-06	1.357e-05
Pathway	862188	Non-alcoholic fatty liver disease (NAFLD)	2.558e-06	1.359e-05
Pathway	M16884	Role of nicotinic acetylcholine receptors in the regulation of apoptosis	2.67e-06	1.403e-05
Pathway	M5291	Role of PI3K subunit p85 in regulation of Actin Organization and Cell Migration	2.67e-06	1.403e-05
Pathway	M4835	B Cell Survival Pathway	2.67e-06	1.403e-05
GO: Biological Process	GO:0035272	exocrine system development	1.457e-06	1.427e-05
Pathway	198789	Wnt Signaling Pathway	2.754e-06	1.442e-05
GO: Biological Process	GO:0019318	hexose metabolic process	1.507e-06	1.473e-05
Pathway	137936	IL12 signaling mediated by STAT4	2.901e-06	1.509e-05
Pathway	137992	IGF1 pathway	2.901e-06	1.509e-05
GO: Biological Process	GO:0051100	negative regulation of binding	1.563e-06	1.525e-05
GO: Biological Process	GO:0043543	protein acylation	1.569e-06	1.525e-05
GO: Biological Process	GO:0030100	regulation of endocytosis	1.569e-06	1.525e-05
GO: Biological Process	GO:0051271	negative regulation of cellular component movement	1.571e-06	1.525e-05
GO: Biological Process	GO:0031128	developmental induction	1.594e-06	1.54e-05
GO: Biological Process	GO:0030212	hyaluronan metabolic process	1.594e-06	1.54e-05
GO: Biological Process	GO:0061377	mammary gland lobule development	1.601e-06	1.54e-05
GO: Biological Process	GO:0035994	response to muscle stretch	1.601e-06	1.54e-05
GO: Biological Process	GO:0060749	mammary gland alveolus development	1.601e-06	1.54e-05
Pathway	205110	Interleukin-2 signaling	2.984e-06	1.546e-05
GO: Biological Process	GO:0007405	neuroblast proliferation	1.633e-06	1.568e-05
GO: Biological Process	GO:0071248	cellular response to metal ion	1.661e-06	1.592e-05
GO: Biological Process	GO:0007519	skeletal muscle tissue development	1.687e-06	1.612e-05
GO: Biological Process	GO:1903036	positive regulation of response to wounding	1.687e-06	1.612e-05
Pathway	138019	p75(NTR)-mediated signaling	3.129e-06	1.616e-05
Pathway	213780	Tuberculosis	3.198e-06	1.646e-05
GO: Molecular Function	GO:0000978	RNA polymerase II core promoter proximal region sequence-specific DNA binding	5.927e-07	1.69e-05
GO: Molecular Function	GO:0005126	cytokine receptor binding	6.099e-07	1.69e-05
GO: Biological Process	GO:0007249	I-kappaB kinase/NF-kappaB signaling	1.778e-06	1.695e-05
Pathway	PW:0000602	altered extracellular signal-regulated RAF/MEK/ERK signaling	3.319e-06	1.702e-05
GO: Biological Process	GO:0006006	glucose metabolic process	1.801e-06	1.715e-05
GO: Biological Process	GO:0007596	blood coagulation	1.81e-06	1.72e-05
GO: Biological Process	GO:0014855	striated muscle cell proliferation	1.826e-06	1.729e-05
GO: Biological Process	GO:0008542	visual learning	1.826e-06	1.729e-05
GO: Biological Process	GO:0050803	regulation of synapse structure or activity	1.852e-06	1.75e-05
GO: Biological Process	GO:0046579	positive regulation of Ras protein signal transduction	1.861e-06	1.756e-05
GO: Biological Process	GO:0021782	glial cell development	1.914e-06	1.8e-05
GO: Biological Process	GO:0001570	vasculogenesis	1.914e-06	1.8e-05
Pathway	137922	IL12-mediated signaling events	3.548e-06	1.813e-05
GO: Biological Process	GO:0009896	positive regulation of catabolic process	1.934e-06	1.816e-05
Pathway	119520	Sema4D in semaphorin signaling	3.613e-06	1.84e-05
GO: Biological Process	GO:0048705	skeletal system morphogenesis	1.972e-06	1.848e-05
GO: Biological Process	GO:0045861	negative regulation of proteolysis	2.003e-06	1.874e-05
Pathway	138046	Syndecan-1-mediated signaling events	3.737e-06	1.89e-05
Pathway	M11358	Tumor Suppressor Arf Inhibits Ribosomal Biogenesis	3.737e-06	1.89e-05
GO: Biological Process	GO:0002052	positive regulation of neuroblast proliferation	2.03e-06	1.896e-05
Pathway	187082	TRAF6 mediated induction of NFkB and MAP kinases upon TLR7/8 or 9 activation	3.78e-06	1.906e-05
GO: Biological Process	GO:0031532	actin cytoskeleton reorganization	2.084e-06	1.943e-05
GO: Biological Process	GO:0007599	hemostasis	2.142e-06	1.99e-05
GO: Biological Process	GO:0050817	coagulation	2.142e-06	1.99e-05
GO: Biological Process	GO:0006352	DNA-templated transcription, initiation	2.157e-06	1.996e-05
GO: Biological Process	GO:0070663	regulation of leukocyte proliferation	2.157e-06	1.996e-05
GO: Biological Process	GO:0045909	positive regulation of vasodilation	2.163e-06	1.996e-05
GO: Biological Process	GO:0060603	mammary gland duct morphogenesis	2.163e-06	1.996e-05
Pathway	137933	IL4-mediated signaling events	4.013e-06	2.016e-05
Pathway	645275	Signaling by FGFR mutants	4.098e-06	2.038e-05
Pathway	138060	Thromboxane A2 receptor signaling	4.098e-06	2.038e-05
Pathway	M2579	Differentiation Pathway in PC12 Cells; this is a specific case of PAC1 Receptor Pathway.	4.098e-06	2.038e-05
GO: Biological Process	GO:2001020	regulation of response to DNA damage stimulus	2.231e-06	2.052e-05
GO: Biological Process	GO:1902107	positive regulation of leukocyte differentiation	2.231e-06	2.052e-05
GO: Biological Process	GO:0031058	positive regulation of histone modification	2.267e-06	2.081e-05
GO: Biological Process	GO:0001658	branching involved in ureteric bud morphogenesis	2.27e-06	2.081e-05
GO: Biological Process	GO:0001935	endothelial cell proliferation	2.283e-06	2.085e-05
GO: Biological Process	GO:0032675	regulation of interleukin-6 production	2.283e-06	2.085e-05
GO: Biological Process	GO:2000146	negative regulation of cell motility	2.358e-06	2.15e-05
GO: Biological Process	GO:0022408	negative regulation of cell-cell adhesion	2.364e-06	2.152e-05
Pathway	576248	Signaling by the B Cell Receptor (BCR)	4.382e-06	2.172e-05
GO: Biological Process	GO:0051495	positive regulation of cytoskeleton organization	2.41e-06	2.19e-05
Pathway	138061	CD40/CD40L signaling	4.461e-06	2.204e-05
GO: Biological Process	GO:0008306	associative learning	2.463e-06	2.231e-05
GO: Biological Process	GO:0060349	bone morphogenesis	2.463e-06	2.231e-05
Pathway	106424	IRS-related events	4.616e-06	2.25e-05
Pathway	106396	Toll Like Receptor 7/8 (TLR7/8) Cascade	4.616e-06	2.25e-05
Pathway	106441	p75 NTR receptor-mediated signalling	4.616e-06	2.25e-05
Pathway	187081	MyD88 dependent cascade initiated on endosome	4.616e-06	2.25e-05
GO: Biological Process	GO:0071453	cellular response to oxygen levels	2.503e-06	2.261e-05
GO: Biological Process	GO:0051496	positive regulation of stress fiber assembly	2.504e-06	2.261e-05
GO: Biological Process	GO:0043537	negative regulation of blood vessel endothelial cell migration	2.545e-06	2.29e-05
GO: Biological Process	GO:2000209	regulation of anoikis	2.545e-06	2.29e-05
GO: Biological Process	GO:0006109	regulation of carbohydrate metabolic process	2.661e-06	2.39e-05
Pathway	137939	Direct p53 effectors	4.958e-06	2.409e-05
Pathway	730348	IRS-related events triggered by IGF1R	5.091e-06	2.428e-05
Pathway	106421	SHC-related events	5.112e-06	2.428e-05
Pathway	730347	SHC-related events triggered by IGF1R	5.112e-06	2.428e-05
Pathway	M10401	Telomeres, Telomerase, Cellular Aging, and Immortality	5.112e-06	2.428e-05
Pathway	M1389	Sprouty regulation of tyrosine kinase signals	5.112e-06	2.428e-05
Pathway	M14449	METS affect on Macrophage Differentiation	5.112e-06	2.428e-05
Pathway	PW:0000612	colorectal cancer	5.112e-06	2.428e-05
GO: Biological Process	GO:0016202	regulation of striated muscle tissue development	2.794e-06	2.506e-05
GO: Biological Process	GO:0061035	regulation of cartilage development	2.802e-06	2.508e-05
GO: Biological Process	GO:0071548	response to dexamethasone	2.887e-06	2.577e-05
GO: Biological Process	GO:0010464	regulation of mesenchymal cell proliferation	2.887e-06	2.577e-05
Pathway	920977	RB in Cancer	5.606e-06	2.654e-05
GO: Biological Process	GO:0008286	insulin receptor signaling pathway	2.985e-06	2.659e-05
GO: Biological Process	GO:0043122	regulation of I-kappaB kinase/NF-kappaB signaling	3.061e-06	2.723e-05
GO: Biological Process	GO:0006305	DNA alkylation	3.104e-06	2.747e-05
GO: Biological Process	GO:0006306	DNA methylation	3.104e-06	2.747e-05
GO: Biological Process	GO:0007632	visual behavior	3.104e-06	2.747e-05
GO: Biological Process	GO:0045619	regulation of lymphocyte differentiation	3.135e-06	2.766e-05
GO: Biological Process	GO:0033138	positive regulation of peptidyl-serine phosphorylation	3.141e-06	2.766e-05
GO: Biological Process	GO:0001952	regulation of cell-matrix adhesion	3.141e-06	2.766e-05
GO: Biological Process	GO:0048634	regulation of muscle organ development	3.187e-06	2.798e-05
GO: Biological Process	GO:0033135	regulation of peptidyl-serine phosphorylation	3.187e-06	2.798e-05
GO: Biological Process	GO:0010976	positive regulation of neuron projection development	3.22e-06	2.822e-05
GO: Biological Process	GO:1990791	dorsal root ganglion development	3.24e-06	2.836e-05
GO: Biological Process	GO:1904837	beta-catenin-TCF complex assembly	3.317e-06	2.894e-05
GO: Biological Process	GO:0090184	positive regulation of kidney development	3.317e-06	2.894e-05
GO: Biological Process	GO:1903310	positive regulation of chromatin modification	3.399e-06	2.938e-05
GO: Biological Process	GO:0051341	regulation of oxidoreductase activity	3.399e-06	2.938e-05
GO: Biological Process	GO:0043154	negative regulation of cysteine-type endopeptidase activity involved in apoptotic process	3.399e-06	2.938e-05
GO: Biological Process	GO:0046824	positive regulation of nucleocytoplasmic transport	3.401e-06	2.938e-05
GO: Biological Process	GO:0032635	interleukin-6 production	3.401e-06	2.938e-05
GO: Biological Process	GO:1901861	regulation of muscle tissue development	3.401e-06	2.938e-05
GO: Biological Process	GO:0060135	maternal process involved in female pregnancy	3.433e-06	2.952e-05
GO: Biological Process	GO:0043525	positive regulation of neuron apoptotic process	3.433e-06	2.952e-05
GO: Biological Process	GO:1903522	regulation of blood circulation	3.433e-06	2.952e-05
GO: Cellular Component	GO:0005912	adherens junction	5.349e-07	2.973e-05
GO: Biological Process	GO:0060828	regulation of canonical Wnt signaling pathway	3.478e-06	2.986e-05
GO: Biological Process	GO:0010952	positive regulation of peptidase activity	3.5e-06	3e-05
GO: Biological Process	GO:0032930	positive regulation of superoxide anion generation	3.517e-06	3.009e-05
Pathway	137945	amb2 Integrin signaling	6.403e-06	3.022e-05
Pathway	M295	Genes related to PIP3 signaling in cardiac myocytes	6.424e-06	3.023e-05
GO: Biological Process	GO:0051146	striated muscle cell differentiation	3.609e-06	3.084e-05
GO: Biological Process	GO:0048593	camera-type eye morphogenesis	3.626e-06	3.089e-05
GO: Biological Process	GO:0043200	response to amino acid	3.626e-06	3.089e-05
Pathway	119553	CD28 co-stimulation	6.642e-06	3.096e-05
Pathway	137967	Trk receptor signaling mediated by PI3K and PLC-gamma	6.642e-06	3.096e-05
Pathway	106036	GPVI-mediated activation cascade	6.642e-06	3.096e-05
Pathway	106397	Toll Like Receptor 9 (TLR9) Cascade	6.773e-06	3.146e-05
Pathway	M10547	Role of MAL in Rho-Mediated Activation of SRF	6.854e-06	3.174e-05
Pathway	P00004	Alzheimer disease-presenilin pathway	6.927e-06	3.188e-05
Pathway	106419	Signaling by Insulin receptor	6.927e-06	3.188e-05
GO: Biological Process	GO:0048645	organ formation	3.79e-06	3.22e-05
GO: Biological Process	GO:0048483	autonomic nervous system development	3.798e-06	3.22e-05
GO: Biological Process	GO:2000351	regulation of endothelial cell apoptotic process	3.798e-06	3.22e-05
GO: Biological Process	GO:0050921	positive regulation of chemotaxis	3.865e-06	3.271e-05
GO: Biological Process	GO:2000178	negative regulation of neural precursor cell proliferation	3.879e-06	3.278e-05
GO: Biological Process	GO:0015758	glucose transport	3.902e-06	3.292e-05
GO: Biological Process	GO:0045637	regulation of myeloid cell differentiation	3.908e-06	3.292e-05
GO: Molecular Function	GO:0004674	protein serine/threonine kinase activity	1.285e-06	3.437e-05
GO: Cellular Component	GO:0005925	focal adhesion	7.264e-07	3.532e-05
GO: Biological Process	GO:2000117	negative regulation of cysteine-type endopeptidase activity	4.285e-06	3.604e-05
GO: Biological Process	GO:0051057	positive regulation of small GTPase mediated signal transduction	4.334e-06	3.63e-05
GO: Biological Process	GO:0010712	regulation of collagen metabolic process	4.334e-06	3.63e-05
GO: Biological Process	GO:0030168	platelet activation	4.342e-06	3.63e-05
GO: Biological Process	GO:0008645	hexose transport	4.342e-06	3.63e-05
GO: Biological Process	GO:0040013	negative regulation of locomotion	4.352e-06	3.633e-05
GO: Cellular Component	GO:0005924	cell-substrate adherens junction	8.58e-07	3.708e-05
GO: Molecular Function	GO:0005057	receptor signaling protein activity	1.49e-06	3.759e-05
GO: Molecular Function	GO:0004716	receptor signaling protein tyrosine kinase activity	1.502e-06	3.759e-05
GO: Biological Process	GO:0051056	regulation of small GTPase mediated signal transduction	4.516e-06	3.764e-05
GO: Biological Process	GO:0048167	regulation of synaptic plasticity	4.578e-06	3.81e-05
GO: Biological Process	GO:1901888	regulation of cell junction assembly	4.599e-06	3.821e-05
GO: Biological Process	GO:0043467	regulation of generation of precursor metabolites and energy	4.621e-06	3.833e-05
GO: Biological Process	GO:0008406	gonad development	4.65e-06	3.852e-05
Pathway	138027	Regulation of Androgen receptor activity	8.472e-06	3.887e-05
GO: Biological Process	GO:0008643	carbohydrate transport	4.705e-06	3.891e-05
GO: Cellular Component	GO:0030055	cell-substrate junction	1.011e-06	3.932e-05
GO: Biological Process	GO:0030307	positive regulation of cell growth	4.826e-06	3.979e-05
GO: Biological Process	GO:0015749	monosaccharide transport	4.826e-06	3.979e-05
GO: Biological Process	GO:0044246	regulation of multicellular organismal metabolic process	4.93e-06	4.058e-05
GO: Biological Process	GO:0060993	kidney morphogenesis	4.978e-06	4.092e-05
Pathway	198863	Estrogen signaling pathway	9.029e-06	4.13e-05
Pathway	160139	Activation of the AP-1 family of transcription factors	9.383e-06	4.279e-05
GO: Molecular Function	GO:0046934	phosphatidylinositol-4,5-bisphosphate 3-kinase activity	1.802e-06	4.369e-05
Pathway	138034	Arf6 signaling events	9.618e-06	4.372e-05
GO: Biological Process	GO:0016331	morphogenesis of embryonic epithelium	5.355e-06	4.395e-05
Pathway	138024	TGF-beta receptor signaling	9.697e-06	4.395e-05
GO: Biological Process	GO:0031668	cellular response to extracellular stimulus	5.392e-06	4.419e-05
GO: Biological Process	GO:0016571	histone methylation	5.6e-06	4.582e-05
GO: Biological Process	GO:0042129	regulation of T cell proliferation	5.638e-06	4.606e-05
GO: Biological Process	GO:0045137	development of primary sexual characteristics	5.688e-06	4.64e-05
GO: Biological Process	GO:0060444	branching involved in mammary gland duct morphogenesis	5.708e-06	4.649e-05
GO: Biological Process	GO:0032956	regulation of actin cytoskeleton organization	5.824e-06	4.737e-05
GO: Biological Process	GO:0007623	circadian rhythm	5.898e-06	4.79e-05
Pathway	161003	L1CAM interactions	1.063e-05	4.805e-05
GO: Biological Process	GO:0051492	regulation of stress fiber assembly	6.078e-06	4.929e-05
GO: Biological Process	GO:0048738	cardiac muscle tissue development	6.165e-06	4.992e-05
GO: Biological Process	GO:0050852	T cell receptor signaling pathway	6.242e-06	5.047e-05
GO: Biological Process	GO:0032330	regulation of chondrocyte differentiation	6.321e-06	5.088e-05
GO: Biological Process	GO:0072577	endothelial cell apoptotic process	6.321e-06	5.088e-05
GO: Biological Process	GO:0032233	positive regulation of actin filament bundle assembly	6.321e-06	5.088e-05
Pathway	M18342	G alpha i Pathway	1.147e-05	5.133e-05
Pathway	138081	FAS (CD95) signaling pathway	1.147e-05	5.133e-05
Pathway	161006	Signal transduction by L1	1.147e-05	5.133e-05
GO: Biological Process	GO:0045089	positive regulation of innate immune response	6.48e-06	5.208e-05
GO: Biological Process	GO:0002062	chondrocyte differentiation	6.653e-06	5.339e-05
GO: Biological Process	GO:2000352	negative regulation of endothelial cell apoptotic process	6.845e-06	5.46e-05
GO: Biological Process	GO:0051569	regulation of histone H3-K4 methylation	6.845e-06	5.46e-05
GO: Biological Process	GO:0032770	positive regulation of monooxygenase activity	6.845e-06	5.46e-05
GO: Biological Process	GO:0043276	anoikis	6.845e-06	5.46e-05
GO: Biological Process	GO:0051783	regulation of nuclear division	6.903e-06	5.499e-05
GO: Biological Process	GO:0035112	genitalia morphogenesis	7.007e-06	5.549e-05
GO: Biological Process	GO:0048715	negative regulation of oligodendrocyte differentiation	7.007e-06	5.549e-05
GO: Biological Process	GO:0003198	epithelial to mesenchymal transition involved in endocardial cushion formation	7.007e-06	5.549e-05
GO: Biological Process	GO:0060252	positive regulation of glial cell proliferation	7.007e-06	5.549e-05
GO: Biological Process	GO:0051781	positive regulation of cell division	7.095e-06	5.605e-05
GO: Biological Process	GO:0045840	positive regulation of mitotic nuclear division	7.127e-06	5.605e-05
GO: Biological Process	GO:0051893	regulation of focal adhesion assembly	7.127e-06	5.605e-05
GO: Biological Process	GO:0090109	regulation of cell-substrate junction assembly	7.127e-06	5.605e-05
GO: Biological Process	GO:0002443	leukocyte mediated immunity	7.135e-06	5.605e-05
GO: Biological Process	GO:0042307	positive regulation of protein import into nucleus	7.139e-06	5.605e-05
GO: Cellular Component	GO:0005911	cell-cell junction	1.628e-06	5.757e-05
Pathway	106509	Neurophilin interactions with VEGF and VEGFR	1.293e-05	5.774e-05
Pathway	106391	Toll Like Receptor 3 (TLR3) Cascade	1.375e-05	6.103e-05
Pathway	106401	MyD88-independent cascade	1.375e-05	6.103e-05
GO: Biological Process	GO:0021872	forebrain generation of neurons	7.932e-06	6.218e-05
GO: Biological Process	GO:0007281	germ cell development	8.078e-06	6.323e-05
Pathway	187229	DSCAM interactions	1.457e-05	6.428e-05
Pathway	198761	Osteopontin Signaling	1.457e-05	6.428e-05
Pathway	106062	Cell surface interactions at the vascular wall	1.495e-05	6.506e-05
Pathway	198790	EBV LMP1 signaling	1.497e-05	6.506e-05
Pathway	M8731	Aspirin Blocks Signaling Pathway Involved in Platelet Activation	1.497e-05	6.506e-05
Pathway	138049	PDGFR-alpha signaling pathway	1.497e-05	6.506e-05
Pathway	905997	Signaling by Leptin	1.497e-05	6.506e-05
GO: Biological Process	GO:0008584	male gonad development	8.43e-06	6.58e-05
GO: Biological Process	GO:0046546	development of primary male sexual characteristics	8.43e-06	6.58e-05
GO: Biological Process	GO:0005996	monosaccharide metabolic process	8.56e-06	6.672e-05
GO: Biological Process	GO:0048678	response to axon injury	8.646e-06	6.729e-05
GO: Biological Process	GO:1904591	positive regulation of protein import	8.781e-06	6.815e-05
GO: Biological Process	GO:0042472	inner ear morphogenesis	8.781e-06	6.815e-05
Pathway	83054	Cell cycle	1.582e-05	6.854e-05
GO: Biological Process	GO:1903391	regulation of adherens junction organization	8.99e-06	6.967e-05
Pathway	469200	Legionellosis	1.617e-05	6.985e-05
GO: Biological Process	GO:0030336	negative regulation of cell migration	9.097e-06	7.04e-05
GO: Biological Process	GO:0045926	negative regulation of growth	9.396e-06	7.261e-05
GO: Biological Process	GO:0035729	cellular response to hepatocyte growth factor stimulus	9.485e-06	7.279e-05
GO: Biological Process	GO:0035728	response to hepatocyte growth factor	9.485e-06	7.279e-05
GO: Biological Process	GO:0097094	craniofacial suture morphogenesis	9.485e-06	7.279e-05
GO: Biological Process	GO:0061029	eyelid development in camera-type eye	9.485e-06	7.279e-05
GO: Biological Process	GO:0045444	fat cell differentiation	9.487e-06	7.279e-05
Pathway	905991	Cellular Senescence	1.745e-05	7.518e-05
GO: Biological Process	GO:0046660	female sex differentiation	9.974e-06	7.631e-05
GO: Biological Process	GO:2000045	regulation of G1/S transition of mitotic cell cycle	9.974e-06	7.631e-05
GO: Biological Process	GO:0010811	positive regulation of cell-substrate adhesion	1.004e-05	7.664e-05
GO: Biological Process	GO:0035176	social behavior	1.006e-05	7.664e-05
GO: Biological Process	GO:0051703	intraspecies interaction between organisms	1.006e-05	7.664e-05
GO: Biological Process	GO:1901990	regulation of mitotic cell cycle phase transition	1.014e-05	7.705e-05
GO: Biological Process	GO:1903533	regulation of protein targeting	1.014e-05	7.705e-05
GO: Biological Process	GO:1903035	negative regulation of response to wounding	1.019e-05	7.727e-05
Pathway	M8601	Rac 1 cell motility signaling pathway	1.89e-05	8.071e-05
Pathway	530736	GRB2 events in ERBB2 signaling	1.89e-05	8.071e-05
Pathway	M11420	CTCF: First Multivalent Nuclear Factor	1.89e-05	8.071e-05
GO: Molecular Function	GO:0043560	insulin receptor substrate binding	3.488e-06	8.203e-05
GO: Biological Process	GO:0009914	hormone transport	1.104e-05	8.35e-05
GO: Biological Process	GO:0003002	regionalization	1.104e-05	8.35e-05
GO: Biological Process	GO:2000241	regulation of reproductive process	1.113e-05	8.411e-05
GO: Biological Process	GO:0043535	regulation of blood vessel endothelial cell migration	1.123e-05	8.472e-05
GO: Biological Process	GO:0060259	regulation of feeding behavior	1.134e-05	8.547e-05
GO: Biological Process	GO:0030218	erythrocyte differentiation	1.146e-05	8.62e-05
GO: Biological Process	GO:0010565	regulation of cellular ketone metabolic process	1.172e-05	8.808e-05
Pathway	106474	PI3K/AKT activation	2.068e-05	8.809e-05
GO: Biological Process	GO:0007088	regulation of mitotic nuclear division	1.175e-05	8.819e-05
GO: Cellular Component	GO:0016324	apical plasma membrane	2.726e-06	8.836e-05
GO: Biological Process	GO:0032642	regulation of chemokine production	1.206e-05	9.008e-05
GO: Biological Process	GO:0050795	regulation of behavior	1.206e-05	9.008e-05
GO: Biological Process	GO:0034333	adherens junction assembly	1.206e-05	9.008e-05
Pathway	M9134	Trka Receptor Signaling Pathway	2.161e-05	9.175e-05
GO: Biological Process	GO:0090398	cellular senescence	1.251e-05	9.319e-05
GO: Biological Process	GO:0035195	gene silencing by miRNA	1.251e-05	9.319e-05
GO: Biological Process	GO:0032928	regulation of superoxide anion generation	1.255e-05	9.329e-05
GO: Biological Process	GO:0003188	heart valve formation	1.255e-05	9.329e-05
Pathway	106341	GAB1 signalosome	2.238e-05	9.476e-05
GO: Biological Process	GO:0021536	diencephalon development	1.306e-05	9.687e-05
GO: Biological Process	GO:0043588	skin development	1.307e-05	9.687e-05
GO: Biological Process	GO:0071392	cellular response to estradiol stimulus	1.327e-05	9.82e-05
GO: Cellular Component	GO:0045121	membrane raft	3.583e-06	9.955e-05
GO: Cellular Component	GO:0098857	membrane microdomain	3.583e-06	9.955e-05
Pathway	114227	Dorso-ventral axis formation	2.358e-05	9.958e-05
GO: Biological Process	GO:0010950	positive regulation of endopeptidase activity	1.38e-05	0.000102
GO: Biological Process	GO:0006953	acute-phase response	1.39e-05	0.0001026
GO: Biological Process	GO:0045913	positive regulation of carbohydrate metabolic process	1.414e-05	0.0001042
Pathway	137918	Stabilization and expansion of the E-cadherin adherens junction	2.549e-05	0.000107
Pathway	M862	p38 MAPK Signaling Pathway	2.549e-05	0.000107
GO: Biological Process	GO:2001235	positive regulation of apoptotic signaling pathway	1.474e-05	0.0001085
GO: Biological Process	GO:0032655	regulation of interleukin-12 production	1.541e-05	0.000113
GO: Biological Process	GO:0000186	activation of MAPKK activity	1.541e-05	0.000113
GO: Biological Process	GO:0035116	embryonic hindlimb morphogenesis	1.544e-05	0.000113
GO: Biological Process	GO:1903053	regulation of extracellular matrix organization	1.544e-05	0.000113
GO: Molecular Function	GO:0052813	phosphatidylinositol bisphosphate kinase activity	4.988e-06	0.0001138
GO: Biological Process	GO:0021764	amygdala development	1.598e-05	0.0001165
GO: Biological Process	GO:2000630	positive regulation of miRNA metabolic process	1.598e-05	0.0001165
GO: Biological Process	GO:0061550	cranial ganglion development	1.598e-05	0.0001165
GO: Molecular Function	GO:0004702	receptor signaling protein serine/threonine kinase activity	5.281e-06	0.0001171
GO: Biological Process	GO:0090344	negative regulation of cell aging	1.63e-05	0.0001187
GO: Biological Process	GO:0034446	substrate adhesion-dependent cell spreading	1.651e-05	0.0001197
GO: Biological Process	GO:0032231	regulation of actin filament bundle assembly	1.651e-05	0.0001197
GO: Biological Process	GO:0050764	regulation of phagocytosis	1.651e-05	0.0001197
Pathway	106426	IRS-mediated signalling	2.905e-05	0.0001214
Pathway	M8719	mCalpain and friends in Cell motility	2.913e-05	0.0001214
Pathway	198832	Adipogenesis	2.915e-05	0.0001214
GO: Molecular Function	GO:0019955	cytokine binding	5.68e-06	0.0001224
GO: Biological Process	GO:2001252	positive regulation of chromosome organization	1.699e-05	0.0001229
GO: Biological Process	GO:1902806	regulation of cell cycle G1/S phase transition	1.699e-05	0.0001229
GO: Biological Process	GO:0043297	apical junction assembly	1.706e-05	0.0001231
GO: Biological Process	GO:0002437	inflammatory response to antigenic stimulus	1.706e-05	0.0001231
GO: Molecular Function	GO:0003705	transcription factor activity, RNA polymerase II distal enhancer sequence-specific binding	6.105e-06	0.000128
Pathway	833822	DEx/H-box helicases activate type I IFN and inflammatory cytokines production	3.085e-05	0.000128
GO: Biological Process	GO:0071594	thymocyte aggregation	1.781e-05	0.0001282
GO: Biological Process	GO:0033077	T cell differentiation in thymus	1.781e-05	0.0001282
GO: Biological Process	GO:0002053	positive regulation of mesenchymal cell proliferation	1.788e-05	0.0001283
GO: Biological Process	GO:0000187	activation of MAPK activity	1.788e-05	0.0001283
GO: Biological Process	GO:0032846	positive regulation of homeostatic process	1.805e-05	0.0001293
Pathway	198797	Apoptosis	3.174e-05	0.0001314
Pathway	105690	RAF activation	3.198e-05	0.000132
Pathway	138001	mTOR signaling pathway	3.225e-05	0.0001327
GO: Biological Process	GO:0009743	response to carbohydrate	1.876e-05	0.0001342
GO: Biological Process	GO:0042312	regulation of vasodilation	1.884e-05	0.0001345
GO: Biological Process	GO:0051145	smooth muscle cell differentiation	1.884e-05	0.0001345
GO: Biological Process	GO:0050728	negative regulation of inflammatory response	1.89e-05	0.0001346
GO: Biological Process	GO:0003206	cardiac chamber morphogenesis	1.89e-05	0.0001346
GO: Biological Process	GO:0032602	chemokine production	1.92e-05	0.0001365
GO: Biological Process	GO:1901987	regulation of cell cycle phase transition	1.934e-05	0.0001373
GO: Biological Process	GO:0046578	regulation of Ras protein signal transduction	2.006e-05	0.0001417
GO: Biological Process	GO:0030595	leukocyte chemotaxis	2.006e-05	0.0001417
GO: Biological Process	GO:0045598	regulation of fat cell differentiation	2.007e-05	0.0001417
GO: Biological Process	GO:0006342	chromatin silencing	2.007e-05	0.0001417
Pathway	167324	Amoebiasis	3.522e-05	0.0001446
GO: Biological Process	GO:0090342	regulation of cell aging	2.06e-05	0.000145
GO: Biological Process	GO:0010092	specification of organ identity	2.06e-05	0.000145
GO: Biological Process	GO:0045639	positive regulation of myeloid cell differentiation	2.068e-05	0.000145
GO: Biological Process	GO:0060443	mammary gland morphogenesis	2.078e-05	0.000145
GO: Biological Process	GO:0031102	neuron projection regeneration	2.078e-05	0.000145
GO: Biological Process	GO:1904892	regulation of STAT cascade	2.079e-05	0.000145
GO: Biological Process	GO:0046425	regulation of JAK-STAT cascade	2.079e-05	0.000145
GO: Biological Process	GO:0010586	miRNA metabolic process	2.08e-05	0.000145
GO: Biological Process	GO:0003272	endocardial cushion formation	2.08e-05	0.000145
GO: Biological Process	GO:0060572	morphogenesis of an epithelial bud	2.08e-05	0.000145
Pathway	119522	Sema4D induced cell migration and growth-cone collapse	3.563e-05	0.0001451
Pathway	160134	TAK1 activates NFkB by phosphorylation and activation of IKKs complex	3.563e-05	0.0001451
Pathway	M16517	WNT Signaling Pathway	3.563e-05	0.0001451
GO: Cellular Component	GO:0090575	RNA polymerase II transcription factor complex	5.623e-06	0.0001458
GO: Biological Process	GO:0034101	erythrocyte homeostasis	2.13e-05	0.0001481
GO: Biological Process	GO:0001704	formation of primary germ layer	2.13e-05	0.0001481
GO: Molecular Function	GO:0035004	phosphatidylinositol 3-kinase activity	7.829e-06	0.0001483
GO: Molecular Function	GO:0001076	transcription factor activity, RNA polymerase II transcription factor binding	7.835e-06	0.0001483
GO: Molecular Function	GO:0019903	protein phosphatase binding	7.835e-06	0.0001483
GO: Molecular Function	GO:0019838	growth factor binding	7.835e-06	0.0001483
GO: Biological Process	GO:0032970	regulation of actin filament-based process	2.188e-05	0.0001519
GO: Biological Process	GO:0030178	negative regulation of Wnt signaling pathway	2.28e-05	0.000158
GO: Biological Process	GO:0030858	positive regulation of epithelial cell differentiation	2.287e-05	0.000158
GO: Biological Process	GO:0032615	interleukin-12 production	2.287e-05	0.000158
GO: Biological Process	GO:0001836	release of cytochrome c from mitochondria	2.287e-05	0.000158
Pathway	M13494	Bioactive Peptide Induced Signaling Pathway	3.902e-05	0.000158
Pathway	138026	Insulin Pathway	3.902e-05	0.000158
GO: Molecular Function	GO:0001227	transcriptional repressor activity, RNA polymerase II transcription regulatory region sequence-specific binding	8.67e-06	0.0001602
GO: Biological Process	GO:0034405	response to fluid shear stress	2.364e-05	0.0001627
GO: Biological Process	GO:0031641	regulation of myelination	2.364e-05	0.0001627
GO: Biological Process	GO:0045747	positive regulation of Notch signaling pathway	2.364e-05	0.0001627
GO: Biological Process	GO:1902106	negative regulation of leukocyte differentiation	2.391e-05	0.0001639
GO: Biological Process	GO:0002433	immune response-regulating cell surface receptor signaling pathway involved in phagocytosis	2.391e-05	0.0001639
GO: Biological Process	GO:0038096	Fc-gamma receptor signaling pathway involved in phagocytosis	2.391e-05	0.0001639
GO: Biological Process	GO:0032609	interferon-gamma production	2.394e-05	0.0001639
GO: Biological Process	GO:0007015	actin filament organization	2.396e-05	0.0001639
Pathway	M2602	Bone Remodelling	4.268e-05	0.0001714
Pathway	M12851	Cell to Cell Adhesion Signaling	4.268e-05	0.0001714
Pathway	106339	GRB2 events in EGFR signaling	4.268e-05	0.0001714
GO: Biological Process	GO:2000573	positive regulation of DNA biosynthetic process	2.512e-05	0.0001716
GO: Biological Process	GO:0009791	post-embryonic development	2.536e-05	0.000173
GO: Biological Process	GO:0046620	regulation of organ growth	2.568e-05	0.000175
GO: Biological Process	GO:0060231	mesenchymal to epithelial transition	2.615e-05	0.0001769
GO: Biological Process	GO:2001026	regulation of endothelial cell chemotaxis	2.615e-05	0.0001769
GO: Biological Process	GO:0071697	ectodermal placode morphogenesis	2.615e-05	0.0001769
GO: Biological Process	GO:0060788	ectodermal placode formation	2.615e-05	0.0001769
GO: Biological Process	GO:0071696	ectodermal placode development	2.615e-05	0.0001769
GO: Biological Process	GO:0048714	positive regulation of oligodendrocyte differentiation	2.615e-05	0.0001769
GO: Biological Process	GO:0043254	regulation of protein complex assembly	2.626e-05	0.0001773
Pathway	137954	Arf6 trafficking events	4.462e-05	0.0001786
Pathway	685535	Constitutive PI3K/AKT Signaling in Cancer	4.471e-05	0.0001786
GO: Biological Process	GO:0043112	receptor metabolic process	2.653e-05	0.000179
GO: Biological Process	GO:0003231	cardiac ventricle development	2.685e-05	0.0001809
GO: Biological Process	GO:1903531	negative regulation of secretion by cell	2.696e-05	0.0001814
GO: Biological Process	GO:0014003	oligodendrocyte development	2.702e-05	0.0001816
GO: Biological Process	GO:0042531	positive regulation of tyrosine phosphorylation of STAT protein	2.755e-05	0.0001847
GO: Biological Process	GO:0031060	regulation of histone methylation	2.755e-05	0.0001847
GO: Biological Process	GO:0002250	adaptive immune response	2.773e-05	0.0001855
GO: Biological Process	GO:0051176	positive regulation of sulfur metabolic process	2.777e-05	0.0001855
GO: Biological Process	GO:0060982	coronary artery morphogenesis	2.777e-05	0.0001855
GO: Biological Process	GO:0043280	positive regulation of cysteine-type endopeptidase activity involved in apoptotic process	2.841e-05	0.0001895
GO: Biological Process	GO:0033157	regulation of intracellular protein transport	2.85e-05	0.0001899
GO: Biological Process	GO:0046651	lymphocyte proliferation	2.869e-05	0.0001909
GO: Molecular Function	GO:0031625	ubiquitin protein ligase binding	1.068e-05	0.0001928
GO: Biological Process	GO:0046854	phosphatidylinositol phosphorylation	2.953e-05	0.0001963
GO: Biological Process	GO:0008637	apoptotic mitochondrial changes	3.005e-05	0.0001992
GO: Biological Process	GO:0042476	odontogenesis	3.005e-05	0.0001992
GO: Biological Process	GO:0043618	regulation of transcription from RNA polymerase II promoter in response to stress	3.016e-05	0.0001995
GO: Biological Process	GO:0001885	endothelial cell development	3.016e-05	0.0001995
GO: Biological Process	GO:0030258	lipid modification	3.039e-05	0.0002007
GO: Biological Process	GO:0033280	response to vitamin D	3.076e-05	0.0002022
GO: Biological Process	GO:0042517	positive regulation of tyrosine phosphorylation of Stat3 protein	3.076e-05	0.0002022
GO: Biological Process	GO:0003156	regulation of organ formation	3.076e-05	0.0002022
GO: Biological Process	GO:0010596	negative regulation of endothelial cell migration	3.076e-05	0.0002022
Pathway	138063	S1P3 pathway	5.196e-05	0.000207
GO: Biological Process	GO:0032943	mononuclear cell proliferation	3.161e-05	0.0002075
GO: Biological Process	GO:0038094	Fc-gamma receptor signaling pathway	3.163e-05	0.0002075
GO: Biological Process	GO:2000757	negative regulation of peptidyl-lysine acetylation	3.245e-05	0.0002126
GO: Biological Process	GO:0042113	B cell activation	3.264e-05	0.0002135
Pathway	198812	Endochondral Ossification	5.408e-05	0.0002149
GO: Biological Process	GO:0010660	regulation of muscle cell apoptotic process	3.298e-05	0.000215
GO: Biological Process	GO:0055024	regulation of cardiac muscle tissue development	3.298e-05	0.000215
GO: Biological Process	GO:0032611	interleukin-1 beta production	3.298e-05	0.000215
GO: Molecular Function	GO:0044389	ubiquitin-like protein ligase binding	1.236e-05	0.000218
GO: Biological Process	GO:0030902	hindbrain development	3.357e-05	0.0002186
GO: Biological Process	GO:0015833	peptide transport	3.417e-05	0.000222
GO: Biological Process	GO:0046879	hormone secretion	3.417e-05	0.000222
GO: Molecular Function	GO:0042562	hormone binding	1.289e-05	0.0002223
Pathway	138038	Arf6 downstream pathway	5.753e-05	0.0002261
Pathway	106463	Signalling to p38 via RIT and RIN	5.753e-05	0.0002261
Pathway	106423	SHC-mediated signalling	5.753e-05	0.0002261
Pathway	198775	TFs Regulate miRNAs related to cardiac hypertrophy	5.753e-05	0.0002261
GO: Biological Process	GO:0032965	regulation of collagen biosynthetic process	3.488e-05	0.0002263
GO: Biological Process	GO:0002706	regulation of lymphocyte mediated immunity	3.545e-05	0.0002297
GO: Biological Process	GO:0051785	positive regulation of nuclear division	3.599e-05	0.0002329
GO: Biological Process	GO:0002431	Fc receptor mediated stimulatory signaling pathway	3.62e-05	0.000234
GO: Biological Process	GO:0031348	negative regulation of defense response	3.68e-05	0.0002376
GO: Biological Process	GO:0042098	T cell proliferation	3.724e-05	0.0002401
Pathway	198834	MAPK Cascade	6.204e-05	0.0002413
Pathway	160960	SHC-mediated cascade	6.204e-05	0.0002413
Pathway	137924	VEGFR1 specific signals	6.204e-05	0.0002413
Pathway	187095	Interleukin receptor SHC signaling	6.204e-05	0.0002413
GO: Biological Process	GO:0042176	regulation of protein catabolic process	3.823e-05	0.0002462
GO: Biological Process	GO:0030574	collagen catabolic process	3.923e-05	0.0002521
GO: Biological Process	GO:0048146	positive regulation of fibroblast proliferation	3.923e-05	0.0002521
GO: Biological Process	GO:0031057	negative regulation of histone modification	3.943e-05	0.0002528
GO: Biological Process	GO:0007435	salivary gland morphogenesis	3.943e-05	0.0002528
GO: Biological Process	GO:0045580	regulation of T cell differentiation	3.948e-05	0.0002528
GO: Biological Process	GO:2000778	positive regulation of interleukin-6 secretion	3.98e-05	0.0002536
GO: Biological Process	GO:0033145	positive regulation of intracellular steroid hormone receptor signaling pathway	3.98e-05	0.0002536
GO: Biological Process	GO:0031935	regulation of chromatin silencing	3.98e-05	0.0002536
GO: Biological Process	GO:0003159	morphogenesis of an endothelium	3.98e-05	0.0002536
GO: Biological Process	GO:0034284	response to monosaccharide	4.028e-05	0.0002558
GO: Biological Process	GO:0006479	protein methylation	4.029e-05	0.0002558
GO: Biological Process	GO:0008213	protein alkylation	4.029e-05	0.0002558
GO: Molecular Function	GO:0005158	insulin receptor binding	1.529e-05	0.0002579
GO: Biological Process	GO:2000278	regulation of DNA biosynthetic process	4.13e-05	0.0002613
GO: Biological Process	GO:0046834	lipid phosphorylation	4.13e-05	0.0002613
GO: Biological Process	GO:0001892	embryonic placenta development	4.13e-05	0.0002613
GO: Biological Process	GO:0050880	regulation of blood vessel size	4.213e-05	0.0002663
GO: Biological Process	GO:0033045	regulation of sister chromatid segregation	4.269e-05	0.0002695
GO: Biological Process	GO:0046631	alpha-beta T cell activation	4.389e-05	0.000276
GO: Biological Process	GO:0035150	regulation of tube size	4.405e-05	0.000276
GO: Biological Process	GO:0002685	regulation of leukocyte migration	4.405e-05	0.000276
GO: Biological Process	GO:0051153	regulation of striated muscle cell differentiation	4.406e-05	0.000276
GO: Biological Process	GO:2000106	regulation of leukocyte apoptotic process	4.406e-05	0.000276
GO: Biological Process	GO:0032667	regulation of interleukin-23 production	4.412e-05	0.000276
GO: Biological Process	GO:0032627	interleukin-23 production	4.412e-05	0.000276
GO: Biological Process	GO:0033601	positive regulation of mammary gland epithelial cell proliferation	4.412e-05	0.000276
GO: Biological Process	GO:0010907	positive regulation of glucose metabolic process	4.442e-05	0.0002772
GO: Biological Process	GO:0035924	cellular response to vascular endothelial growth factor stimulus	4.442e-05	0.0002772
GO: Cellular Component	GO:0019897	extrinsic component of plasma membrane	1.149e-05	0.0002794
Pathway	M1547	Control of skeletal myogenesis by HDAC and calcium/calmodulin-dependent kinase (CaMK)	7.355e-05	0.000285
Pathway	137993	Calcineurin-regulated NFAT-dependent transcription in lymphocytes	7.384e-05	0.000285
Pathway	83094	Type II diabetes mellitus	7.384e-05	0.000285
GO: Biological Process	GO:0032652	regulation of interleukin-1 production	4.64e-05	0.0002889
GO: Biological Process	GO:0003151	outflow tract morphogenesis	4.64e-05	0.0002889
Pathway	106466	ARMS-mediated activation	7.581e-05	0.0002918
GO: Molecular Function	GO:0070888	E-box binding	1.77e-05	0.0002923
GO: Biological Process	GO:0033189	response to vitamin A	4.828e-05	0.0002989
GO: Biological Process	GO:0042359	vitamin D metabolic process	4.828e-05	0.0002989
GO: Biological Process	GO:0060065	uterus development	4.828e-05	0.0002989
GO: Biological Process	GO:0044030	regulation of DNA methylation	4.828e-05	0.0002989
GO: Biological Process	GO:0051000	positive regulation of nitric-oxide synthase activity	4.828e-05	0.0002989
GO: Biological Process	GO:2001056	positive regulation of cysteine-type endopeptidase activity	4.87e-05	0.0003011
GO: Molecular Function	GO:0005178	integrin binding	1.863e-05	0.0003012
GO: Biological Process	GO:0010656	negative regulation of muscle cell apoptotic process	4.988e-05	0.0003078
GO: Biological Process	GO:0061028	establishment of endothelial barrier	4.988e-05	0.0003078
GO: Biological Process	GO:0043620	regulation of DNA-templated transcription in response to stress	5.035e-05	0.00031
GO: Biological Process	GO:0070228	regulation of lymphocyte apoptotic process	5.035e-05	0.00031
GO: Biological Process	GO:0031669	cellular response to nutrient levels	5.247e-05	0.0003226
GO: Molecular Function	GO:0042805	actinin binding	2.04e-05	0.0003231
GO: Biological Process	GO:0002449	lymphocyte mediated immunity	5.284e-05	0.0003245
GO: Biological Process	GO:0050886	endocrine process	5.326e-05	0.0003264
GO: Biological Process	GO:0001936	regulation of endothelial cell proliferation	5.326e-05	0.0003264
Pathway	198900	Matrix Metalloproteinases	8.664e-05	0.0003309
Pathway	920968	IL17 signaling pathway	8.664e-05	0.0003309
Pathway	138064	Syndecan-4-mediated signaling events	8.664e-05	0.0003309
GO: Biological Process	GO:0001938	positive regulation of endothelial cell proliferation	5.458e-05	0.0003326
GO: Biological Process	GO:1900076	regulation of cellular response to insulin stimulus	5.458e-05	0.0003326
GO: Biological Process	GO:0010657	muscle cell apoptotic process	5.458e-05	0.0003326
GO: Biological Process	GO:1903076	regulation of protein localization to plasma membrane	5.458e-05	0.0003326
GO: Biological Process	GO:1904375	regulation of protein localization to cell periphery	5.458e-05	0.0003326
GO: Biological Process	GO:0035137	hindlimb morphogenesis	5.585e-05	0.0003392
GO: Biological Process	GO:0010761	fibroblast migration	5.585e-05	0.0003392
GO: Biological Process	GO:0007431	salivary gland development	5.585e-05	0.0003392
GO: Cellular Component	GO:0031252	cell leading edge	1.495e-05	0.0003422
GO: Biological Process	GO:0043414	macromolecule methylation	5.646e-05	0.0003425
GO: Biological Process	GO:1901984	negative regulation of protein acetylation	5.802e-05	0.0003508
GO: Biological Process	GO:0090103	cochlea morphogenesis	5.802e-05	0.0003508
GO: Biological Process	GO:0045648	positive regulation of erythrocyte differentiation	5.802e-05	0.0003508
GO: Cellular Component	GO:0016323	basolateral plasma membrane	1.637e-05	0.0003538
Pathway	138018	Downstream signaling in naive CD8+ T cells	9.33e-05	0.0003545
Pathway	P00054	Toll receptor signaling pathway	9.33e-05	0.0003545
GO: Biological Process	GO:0048041	focal adhesion assembly	5.908e-05	0.000356
GO: Biological Process	GO:0007045	cell-substrate adherens junction assembly	5.908e-05	0.000356
GO: Biological Process	GO:0003208	cardiac ventricle morphogenesis	5.908e-05	0.000356
GO: Biological Process	GO:1903707	negative regulation of hemopoiesis	5.964e-05	0.000359
GO: Biological Process	GO:0090100	positive regulation of transmembrane receptor protein serine/threonine kinase signaling pathway	6.023e-05	0.0003621
GO: Biological Process	GO:0002460	adaptive immune response based on somatic recombination of immune receptors built from immunoglobulin superfamily domains	6.029e-05	0.0003621
GO: Biological Process	GO:0031334	positive regulation of protein complex assembly	6.108e-05	0.0003664
Pathway	833829	Role of LAT2/NTAL/LAB on calcium mobilization	9.69e-05	0.0003667
Pathway	M2064	The 4-1BB-dependent immune response	9.799e-05	0.0003667
Pathway	M18895	The TrkA receptor binds nerve growth factor to activate MAP kinase pathways and promote cell growth.	9.799e-05	0.0003667
Pathway	P00050	Plasminogen activating cascade	9.799e-05	0.0003667
Pathway	M8353	Human Cytomegalovirus and Map Kinase Pathways	9.799e-05	0.0003667
Pathway	106448	p75NTR signals via NF-kB	9.799e-05	0.0003667
GO: Biological Process	GO:0002703	regulation of leukocyte mediated immunity	6.221e-05	0.0003728
GO: Biological Process	GO:0032881	regulation of polysaccharide metabolic process	6.236e-05	0.0003728
GO: Biological Process	GO:0035987	endodermal cell differentiation	6.236e-05	0.0003728
GO: Biological Process	GO:0071456	cellular response to hypoxia	6.268e-05	0.0003743
Pathway	137991	ErbB4 signaling events	0.0001015	0.0003778
Pathway	576264	Activation of Matrix Metalloproteinases	0.0001015	0.0003778
GO: Biological Process	GO:0010676	positive regulation of cellular carbohydrate metabolic process	6.387e-05	0.0003802
GO: Biological Process	GO:0036473	cell death in response to oxidative stress	6.387e-05	0.0003802
GO: Biological Process	GO:0008593	regulation of Notch signaling pathway	6.387e-05	0.0003802
GO: Biological Process	GO:2000628	regulation of miRNA metabolic process	6.573e-05	0.0003887
GO: Biological Process	GO:0090594	inflammatory response to wounding	6.573e-05	0.0003887
GO: Biological Process	GO:0061549	sympathetic ganglion development	6.573e-05	0.0003887
GO: Biological Process	GO:0002246	wound healing involved in inflammatory response	6.573e-05	0.0003887
GO: Biological Process	GO:0060837	blood vessel endothelial cell differentiation	6.573e-05	0.0003887
GO: Biological Process	GO:0060556	regulation of vitamin D biosynthetic process	6.573e-05	0.0003887
GO: Biological Process	GO:0001541	ovarian follicle development	6.897e-05	0.0004048
GO: Biological Process	GO:0044243	multicellular organism catabolic process	6.897e-05	0.0004048
GO: Biological Process	GO:0060396	growth hormone receptor signaling pathway	6.912e-05	0.0004048
GO: Biological Process	GO:0061311	cell surface receptor signaling pathway involved in heart development	6.912e-05	0.0004048
GO: Biological Process	GO:0031000	response to caffeine	6.912e-05	0.0004048
GO: Biological Process	GO:0036296	response to increased oxygen levels	6.912e-05	0.0004048
GO: Biological Process	GO:0055093	response to hyperoxia	6.912e-05	0.0004048
GO: Biological Process	GO:0036003	positive regulation of transcription from RNA polymerase II promoter in response to stress	6.912e-05	0.0004048
GO: Biological Process	GO:0006346	methylation-dependent chromatin silencing	6.912e-05	0.0004048
Pathway	105692	MEK activation	0.0001095	0.0004056
Pathway	105693	RAF phosphorylates MEK	0.0001095	0.0004056
GO: Biological Process	GO:0071391	cellular response to estrogen stimulus	6.944e-05	0.0004058
GO: Biological Process	GO:0032964	collagen biosynthetic process	6.944e-05	0.0004058
GO: Biological Process	GO:0010675	regulation of cellular carbohydrate metabolic process	7.048e-05	0.000411
GO: Biological Process	GO:0031330	negative regulation of cellular catabolic process	7.048e-05	0.000411
GO: Molecular Function	GO:0043548	phosphatidylinositol 3-kinase binding	2.676e-05	0.0004119
GO: Molecular Function	GO:0001191	transcriptional repressor activity, RNA polymerase II transcription factor binding	2.72e-05	0.0004119
GO: Molecular Function	GO:0005021	vascular endothelial growth factor-activated receptor activity	2.76e-05	0.0004119
Pathway	530737	PI3K events in ERBB2 signaling	0.0001126	0.000412
Pathway	685534	PI3K/AKT Signaling in Cancer	0.0001126	0.000412
Pathway	530743	PI3K events in ERBB4 signaling	0.0001126	0.000412
Pathway	160961	PI-3K cascade	0.0001126	0.000412
Pathway	366239	PIP3 activates AKT signaling	0.0001126	0.000412
Pathway	83077	Jak-STAT signaling pathway	0.0001129	0.000412
GO: Biological Process	GO:0042886	amide transport	7.195e-05	0.0004191
Pathway	377873	Herpes simplex infection	0.0001164	0.0004238
GO: Biological Process	GO:0050851	antigen receptor-mediated signaling pathway	7.32e-05	0.0004259
GO: Biological Process	GO:0055017	cardiac muscle tissue growth	7.439e-05	0.0004324
GO: Biological Process	GO:0023061	signal release	7.51e-05	0.0004361
GO: Biological Process	GO:0051048	negative regulation of secretion	7.586e-05	0.00044
GO: Biological Process	GO:0034968	histone lysine methylation	7.641e-05	0.0004418
GO: Biological Process	GO:0031398	positive regulation of protein ubiquitination	7.649e-05	0.0004418
GO: Biological Process	GO:0007259	JAK-STAT cascade	7.649e-05	0.0004418
GO: Biological Process	GO:0097696	STAT cascade	7.649e-05	0.0004418
GO: Biological Process	GO:0038083	peptidyl-tyrosine autophosphorylation	7.711e-05	0.0004444
GO: Biological Process	GO:0060038	cardiac muscle cell proliferation	7.711e-05	0.0004444
Pathway	M16811	Role of Erk5 in Neuronal Survival	0.0001245	0.0004512
Pathway	106465	Frs2-mediated activation	0.0001245	0.0004512
GO: Biological Process	GO:0044724	single-organism carbohydrate catabolic process	7.985e-05	0.0004597
GO: Biological Process	GO:0002088	lens development in camera-type eye	8.015e-05	0.0004604
GO: Biological Process	GO:0097581	lamellipodium organization	8.015e-05	0.0004604
GO: Biological Process	GO:0022602	ovulation cycle process	8.096e-05	0.0004646
GO: Biological Process	GO:0071378	cellular response to growth hormone stimulus	8.168e-05	0.0004672
GO: Biological Process	GO:0021854	hypothalamus development	8.168e-05	0.0004672
GO: Biological Process	GO:0001759	organ induction	8.168e-05	0.0004672
Pathway	83092	Melanogenesis	0.0001296	0.0004685
GO: Biological Process	GO:0010639	negative regulation of organelle organization	8.519e-05	0.0004868
Pathway	M12705	Genes related to CD40 signaling	0.0001369	0.0004899
Pathway	198893	p38 MAPK Signaling Pathway	0.0001369	0.0004899
Pathway	194384	African trypanosomiasis	0.0001369	0.0004899
Pathway	138013	Internalization of ErbB1	0.0001369	0.0004899
GO: Biological Process	GO:0042509	regulation of tyrosine phosphorylation of STAT protein	8.625e-05	0.0004922
GO: Biological Process	GO:0007369	gastrulation	8.632e-05	0.0004922
GO: Biological Process	GO:0050773	regulation of dendrite development	8.773e-05	0.0004992
GO: Biological Process	GO:0036294	cellular response to decreased oxygen levels	8.773e-05	0.0004992
GO: Biological Process	GO:1902728	positive regulation of growth factor dependent skeletal muscle satellite cell proliferation	8.863e-05	0.0004996
GO: Biological Process	GO:1902766	skeletal muscle satellite cell migration	8.863e-05	0.0004996
GO: Biological Process	GO:1904173	regulation of histone demethylase activity (H3-K4 specific)	8.863e-05	0.0004996
GO: Biological Process	GO:0036270	response to diuretic	8.863e-05	0.0004996
GO: Biological Process	GO:0061552	ganglion morphogenesis	8.863e-05	0.0004996
GO: Biological Process	GO:0044334	canonical Wnt signaling pathway involved in positive regulation of epithelial to mesenchymal transition	8.863e-05	0.0004996
GO: Biological Process	GO:1902724	positive regulation of skeletal muscle satellite cell proliferation	8.863e-05	0.0004996
GO: Biological Process	GO:0021649	vestibulocochlear nerve structural organization	8.863e-05	0.0004996
GO: Biological Process	GO:1904835	dorsal root ganglion morphogenesis	8.863e-05	0.0004996
Pathway	M2288	NFAT and Hypertrophy of the heart (Transcription in the broken heart)	0.0001444	0.0005155
GO: Biological Process	GO:0034103	regulation of tissue remodeling	9.272e-05	0.0005207
GO: Biological Process	GO:0060967	negative regulation of gene silencing by RNA	9.325e-05	0.0005207
GO: Biological Process	GO:0003177	pulmonary valve development	9.325e-05	0.0005207
GO: Biological Process	GO:0003184	pulmonary valve morphogenesis	9.325e-05	0.0005207
GO: Biological Process	GO:0060363	cranial suture morphogenesis	9.325e-05	0.0005207
GO: Biological Process	GO:0090308	regulation of methylation-dependent chromatin silencing	9.325e-05	0.0005207
GO: Biological Process	GO:0070920	regulation of production of small RNA involved in gene silencing by RNA	9.325e-05	0.0005207
GO: Biological Process	GO:0070572	positive regulation of neuron projection regeneration	9.325e-05	0.0005207
GO: Biological Process	GO:0060149	negative regulation of posttranscriptional gene silencing	9.325e-05	0.0005207
GO: Biological Process	GO:0007411	axon guidance	9.358e-05	0.0005221
GO: Biological Process	GO:0090087	regulation of peptide transport	9.392e-05	0.000523
GO: Biological Process	GO:0042516	regulation of tyrosine phosphorylation of Stat3 protein	9.442e-05	0.000523
GO: Biological Process	GO:0043470	regulation of carbohydrate catabolic process	9.442e-05	0.000523
GO: Biological Process	GO:0055021	regulation of cardiac muscle tissue growth	9.442e-05	0.000523
GO: Biological Process	GO:0043471	regulation of cellular carbohydrate catabolic process	9.442e-05	0.000523
GO: Biological Process	GO:0071359	cellular response to dsRNA	9.442e-05	0.000523
GO: Biological Process	GO:0031103	axon regeneration	9.442e-05	0.000523
GO: Biological Process	GO:0038084	vascular endothelial growth factor signaling pathway	9.583e-05	0.0005273
GO: Biological Process	GO:0060914	heart formation	9.583e-05	0.0005273
GO: Biological Process	GO:0010575	positive regulation of vascular endothelial growth factor production	9.583e-05	0.0005273
GO: Biological Process	GO:0032800	receptor biosynthetic process	9.583e-05	0.0005273
GO: Biological Process	GO:1902745	positive regulation of lamellipodium organization	9.583e-05	0.0005273
GO: Biological Process	GO:0045662	negative regulation of myoblast differentiation	9.583e-05	0.0005273
GO: Biological Process	GO:0032649	regulation of interferon-gamma production	9.597e-05	0.0005273
GO: Biological Process	GO:0008543	fibroblast growth factor receptor signaling pathway	9.597e-05	0.0005273
GO: Biological Process	GO:1903320	regulation of protein modification by small protein conjugation or removal	9.684e-05	0.000531
GO: Biological Process	GO:0097485	neuron projection guidance	9.685e-05	0.000531
GO: Biological Process	GO:0032388	positive regulation of intracellular transport	9.8e-05	0.0005368
GO: Biological Process	GO:0002367	cytokine production involved in immune response	9.956e-05	0.0005442
GO: Biological Process	GO:0006282	regulation of DNA repair	9.956e-05	0.0005442
GO: Biological Process	GO:0060560	developmental growth involved in morphogenesis	0.0001002	0.0005472
GO: Biological Process	GO:0050806	positive regulation of synaptic transmission	0.0001008	0.0005496
Pathway	P00007	Axon guidance mediated by semaphorins	0.0001559	0.0005541
Pathway	138021	Paxillin-dependent events mediated by a4b1	0.0001559	0.0005541
Pathway	M9664	Signaling Pathway from G-Protein Families	0.0001578	0.0005593
GO: Biological Process	GO:0030520	intracellular estrogen receptor signaling pathway	0.0001041	0.0005657
GO: Biological Process	GO:0032570	response to progesterone	0.0001041	0.0005657
GO: Biological Process	GO:0051353	positive regulation of oxidoreductase activity	0.0001041	0.0005657
GO: Biological Process	GO:0042503	tyrosine phosphorylation of Stat3 protein	0.0001041	0.0005657
Pathway	169355	RAC1 signaling pathway	0.0001601	0.0005661
GO: Biological Process	GO:0034249	negative regulation of cellular amide metabolic process	0.0001054	0.0005723
GO: Biological Process	GO:1903729	regulation of plasma membrane organization	0.0001068	0.0005791
GO: Biological Process	GO:0042752	regulation of circadian rhythm	0.0001072	0.0005806
Pathway	771577	Fcgamma receptor (FCGR) dependent phagocytosis	0.00017	0.0005999
GO: Biological Process	GO:0010951	negative regulation of endopeptidase activity	0.0001109	0.0006002
GO: Biological Process	GO:0097237	cellular response to toxic substance	0.0001117	0.0006007
GO: Biological Process	GO:0045979	positive regulation of nucleoside metabolic process	0.0001117	0.0006007
GO: Biological Process	GO:0090322	regulation of superoxide metabolic process	0.0001117	0.0006007
GO: Biological Process	GO:1903580	positive regulation of ATP metabolic process	0.0001117	0.0006007
GO: Biological Process	GO:0035412	regulation of catenin import into nucleus	0.0001117	0.0006007
GO: Biological Process	GO:0070570	regulation of neuron projection regeneration	0.0001117	0.0006007
Pathway	106041	G alpha (12/13) signalling events	0.0001711	0.0006024
Pathway	138037	EGFR-dependent Endothelin signaling events	0.0001732	0.000607
Pathway	119521	Sema4D mediated inhibition of cell attachment and migration	0.0001732	0.000607
GO: Biological Process	GO:0007260	tyrosine phosphorylation of STAT protein	0.0001145	0.0006151
GO: Biological Process	GO:0046677	response to antibiotic	0.0001146	0.0006151
GO: Biological Process	GO:0046890	regulation of lipid biosynthetic process	0.0001153	0.0006186
GO: Biological Process	GO:0021953	central nervous system neuron differentiation	0.0001178	0.0006307
GO: Biological Process	GO:0009913	epidermal cell differentiation	0.0001178	0.0006307
GO: Molecular Function	GO:0045322	unmethylated CpG binding	4.386e-05	0.0006421
GO: Biological Process	GO:0016052	carbohydrate catabolic process	0.0001206	0.0006447
Pathway	P00057	Wnt signaling pathway	0.0001878	0.0006563
Pathway	M16991	Skeletal muscle hypertrophy is regulated via AKT/mTOR pathway	0.0001926	0.0006654
Pathway	137937	S1P1 pathway	0.0001926	0.0006654
Pathway	M10628	ATM Signaling Pathway	0.0001926	0.0006654
Pathway	106464	Prolonged ERK activation events	0.0001926	0.0006654
Pathway	M10066	Corticosteroids and cardioprotection	0.0001926	0.0006654
GO: Biological Process	GO:0010827	regulation of glucose transport	0.000126	0.0006724
GO: Biological Process	GO:0001678	cellular glucose homeostasis	0.000126	0.0006724
GO: Biological Process	GO:0060312	regulation of blood vessel remodeling	0.0001273	0.0006769
GO: Biological Process	GO:2000773	negative regulation of cellular senescence	0.0001273	0.0006769
GO: Biological Process	GO:0008354	germ cell migration	0.0001273	0.0006769
GO: Biological Process	GO:0060767	epithelial cell proliferation involved in prostate gland development	0.0001273	0.0006769
GO: Biological Process	GO:0045992	negative regulation of embryonic development	0.0001293	0.0006855
GO: Biological Process	GO:0042554	superoxide anion generation	0.0001293	0.0006855
GO: Biological Process	GO:0060977	coronary vasculature morphogenesis	0.0001293	0.0006855
GO: Biological Process	GO:0031047	gene silencing by RNA	0.0001316	0.0006943
GO: Biological Process	GO:0002695	negative regulation of leukocyte activation	0.0001316	0.0006943
GO: Biological Process	GO:0002526	acute inflammatory response	0.0001316	0.0006943
GO: Biological Process	GO:0035148	tube formation	0.0001316	0.0006943
GO: Biological Process	GO:0035567	non-canonical Wnt signaling pathway	0.0001316	0.0006943
GO: Biological Process	GO:0018022	peptidyl-lysine methylation	0.0001328	0.0006998
GO: Biological Process	GO:0009749	response to glucose	0.0001369	0.0007206
GO: Biological Process	GO:0090003	regulation of establishment of protein localization to plasma membrane	0.0001379	0.000725
GO: Biological Process	GO:0042089	cytokine biosynthetic process	0.0001399	0.0007345
GO: Biological Process	GO:0071887	leukocyte apoptotic process	0.0001399	0.0007345
GO: Biological Process	GO:0060419	heart growth	0.0001401	0.0007345
Pathway	M2404	Mechanism of Gene Regulation by Peroxisome Proliferators via PPARa(alpha)	0.0002154	0.0007423
GO: Molecular Function	GO:0008022	protein C-terminus binding	5.177e-05	0.000744
GO: Biological Process	GO:1903322	positive regulation of protein modification by small protein conjugation or removal	0.0001473	0.0007712
GO: Biological Process	GO:0034332	adherens junction organization	0.0001474	0.0007712
GO: Biological Process	GO:0035162	embryonic hemopoiesis	0.0001489	0.0007757
GO: Biological Process	GO:0046621	negative regulation of organ growth	0.0001489	0.0007757
GO: Biological Process	GO:2000772	regulation of cellular senescence	0.0001489	0.0007757
GO: Biological Process	GO:0050926	regulation of positive chemotaxis	0.0001489	0.0007757
GO: Biological Process	GO:0032967	positive regulation of collagen biosynthetic process	0.0001489	0.0007757
GO: Biological Process	GO:0042311	vasodilation	0.0001496	0.0007775
GO: Biological Process	GO:0021954	central nervous system neuron development	0.0001496	0.0007775
GO: Biological Process	GO:0051568	histone H3-K4 methylation	0.0001508	0.0007801
GO: Biological Process	GO:2000378	negative regulation of reactive oxygen species metabolic process	0.0001508	0.0007801
GO: Biological Process	GO:0035094	response to nicotine	0.0001508	0.0007801
GO: Biological Process	GO:0010633	negative regulation of epithelial cell migration	0.0001508	0.0007801
GO: Biological Process	GO:0010828	positive regulation of glucose transport	0.0001508	0.0007801
Pathway	126909	Oocyte meiosis	0.0002346	0.0008015
Pathway	530742	SHC1 events in ERBB4 signaling	0.0002352	0.0008015
Pathway	576258	RIP-mediated NFkB activation via ZBP1	0.0002352	0.0008015
Pathway	730309	Collagen degradation	0.0002353	0.0008015
Pathway	198848	Nuclear Receptors	0.0002353	0.0008015
GO: Biological Process	GO:0042107	cytokine metabolic process	0.0001551	0.0008017
GO: Biological Process	GO:0042180	cellular ketone metabolic process	0.0001588	0.0008201
GO: Biological Process	GO:0070227	lymphocyte apoptotic process	0.0001595	0.0008222
GO: Biological Process	GO:0046634	regulation of alpha-beta T cell activation	0.0001595	0.0008222
GO: Molecular Function	GO:0005518	collagen binding	5.842e-05	0.0008243
GO: Biological Process	GO:0045995	regulation of embryonic development	0.0001632	0.0008394
GO: Biological Process	GO:0014902	myotube differentiation	0.0001632	0.0008394
GO: Biological Process	GO:0010466	negative regulation of peptidase activity	0.0001639	0.0008424
GO: Biological Process	GO:0010608	posttranscriptional regulation of gene expression	0.0001642	0.0008426
GO: Biological Process	GO:0009746	response to hexose	0.0001643	0.0008426
GO: Biological Process	GO:1903201	regulation of oxidative stress-induced cell death	0.0001646	0.0008428
GO: Biological Process	GO:0060350	endochondral bone morphogenesis	0.0001646	0.0008428
GO: Biological Process	GO:0042368	vitamin D biosynthetic process	0.0001686	0.0008584
GO: Biological Process	GO:0032460	negative regulation of protein oligomerization	0.0001686	0.0008584
GO: Biological Process	GO:1901201	regulation of extracellular matrix assembly	0.0001686	0.0008584
GO: Biological Process	GO:0045945	positive regulation of transcription from RNA polymerase III promoter	0.0001686	0.0008584
GO: Biological Process	GO:0048711	positive regulation of astrocyte differentiation	0.0001686	0.0008584
GO: Biological Process	GO:0033148	positive regulation of intracellular estrogen receptor signaling pathway	0.0001686	0.0008584
GO: Biological Process	GO:0051983	regulation of chromosome segregation	0.00017	0.0008648
GO: Biological Process	GO:0010714	positive regulation of collagen metabolic process	0.0001706	0.000866
GO: Biological Process	GO:0044253	positive regulation of multicellular organismal metabolic process	0.0001706	0.000866
GO: Biological Process	GO:0002761	regulation of myeloid leukocyte differentiation	0.0001716	0.0008703
Pathway	645296	EGFR Transactivation by Gastrin	0.000257	0.0008736
Pathway	83059	mTOR signaling pathway	0.0002599	0.0008795
Pathway	83086	Long-term depression	0.0002599	0.0008795
GO: Biological Process	GO:0071897	DNA biosynthetic process	0.0001764	0.000894
Pathway	198792	NOD pathway	0.0002666	0.0008961
Pathway	137935	FOXM1 transcription factor network	0.0002666	0.0008961
Pathway	160958	FRS2-mediated cascade	0.0002666	0.0008961
GO: Biological Process	GO:0043409	negative regulation of MAPK cascade	0.0001771	0.0008967
GO: Biological Process	GO:0031663	lipopolysaccharide-mediated signaling pathway	0.0001794	0.0009056
GO: Biological Process	GO:0001706	endoderm formation	0.0001794	0.0009056
GO: Biological Process	GO:0060420	regulation of heart growth	0.0001794	0.0009056
GO: Biological Process	GO:0010906	regulation of glucose metabolic process	0.0001803	0.0009079
GO: Biological Process	GO:0007613	memory	0.0001803	0.0009079
GO: Biological Process	GO:0034250	positive regulation of cellular amide metabolic process	0.0001803	0.0009079
GO: Biological Process	GO:0035107	appendage morphogenesis	0.0001846	0.0009274
GO: Biological Process	GO:0035108	limb morphogenesis	0.0001846	0.0009274
Pathway	M19943	Ceramide Signaling Pathway	0.0002841	0.0009484
Pathway	137950	Signaling events mediated by the Hedgehog family	0.0002841	0.0009484
Pathway	M15258	AKT Signaling Pathway	0.0002841	0.0009484
GO: Biological Process	GO:0008585	female gonad development	0.0001895	0.0009512
GO: Molecular Function	GO:0019902	phosphatase binding	6.94e-05	0.0009617
GO: Biological Process	GO:1901655	cellular response to ketone	0.0001927	0.0009654
GO: Biological Process	GO:0007044	cell-substrate junction assembly	0.0001927	0.0009654
Pathway	83060	Apoptosis	0.0002907	0.0009682
GO: Biological Process	GO:0006650	glycerophospholipid metabolic process	0.0001942	0.0009689
GO: Biological Process	GO:0060412	ventricular septum morphogenesis	0.0001944	0.0009689
GO: Biological Process	GO:0040036	regulation of fibroblast growth factor receptor signaling pathway	0.0001944	0.0009689
GO: Biological Process	GO:0031069	hair follicle morphogenesis	0.0001944	0.0009689
GO: Biological Process	GO:0001953	negative regulation of cell-matrix adhesion	0.0001944	0.0009689
GO: Biological Process	GO:0072604	interleukin-6 secretion	0.0001944	0.0009689
GO: Biological Process	GO:0050994	regulation of lipid catabolic process	0.0001951	0.0009716
Pathway	106485	Signaling by NOTCH	0.0002997	0.0009957
Pathway	M3721	JNK MAPK Pathway	0.0003011	0.000996
Pathway	M3501	B Cell Antigen Receptor	0.0003011	0.000996
GO: Biological Process	GO:0032091	negative regulation of protein binding	0.0002048	0.001019
Pathway	169353	Validated targets of C-MYC transcriptional repression	0.0003114	0.001028
GO: Biological Process	GO:0007566	embryo implantation	0.0002119	0.001051
GO: Biological Process	GO:0009118	regulation of nucleoside metabolic process	0.0002119	0.001051
GO: Biological Process	GO:1903578	regulation of ATP metabolic process	0.0002119	0.001051
GO: Molecular Function	GO:0003714	transcription corepressor activity	7.73e-05	0.001052
GO: Biological Process	GO:0071803	positive regulation of podosome assembly	0.0002177	0.001074
GO: Biological Process	GO:2000637	positive regulation of gene silencing by miRNA	0.0002177	0.001074
GO: Biological Process	GO:0072182	regulation of nephron tubule epithelial cell differentiation	0.0002177	0.001074
GO: Biological Process	GO:0030656	regulation of vitamin metabolic process	0.0002177	0.001074
GO: Biological Process	GO:0048012	hepatocyte growth factor receptor signaling pathway	0.0002177	0.001074
GO: Biological Process	GO:0032740	positive regulation of interleukin-17 production	0.0002177	0.001074
GO: Biological Process	GO:0002687	positive regulation of leukocyte migration	0.0002191	0.001079
GO: Biological Process	GO:0046320	regulation of fatty acid oxidation	0.0002206	0.001079
GO: Biological Process	GO:0031050	dsRNA fragmentation	0.0002206	0.001079
GO: Biological Process	GO:0070918	production of small RNA involved in gene silencing by RNA	0.0002206	0.001079
GO: Biological Process	GO:0070741	response to interleukin-6	0.0002206	0.001079
GO: Biological Process	GO:1903670	regulation of sprouting angiogenesis	0.0002206	0.001079
GO: Biological Process	GO:0033146	regulation of intracellular estrogen receptor signaling pathway	0.0002206	0.001079
GO: Biological Process	GO:0043278	response to morphine	0.0002206	0.001079
GO: Biological Process	GO:0014072	response to isoquinoline alkaloid	0.0002206	0.001079
GO: Biological Process	GO:0031396	regulation of protein ubiquitination	0.0002231	0.001091
GO: Biological Process	GO:0003205	cardiac chamber development	0.0002257	0.001103
Pathway	138022	Class I PI3K signaling events	0.0003388	0.001105
Pathway	169356	RhoA signaling pathway	0.0003388	0.001105
Pathway	M5202	Hypoxia and p53 in the Cardiovascular system	0.00034	0.001105
Pathway	137996	VEGFR3 signaling in lymphatic endothelium	0.00034	0.001105
Pathway	M15285	NF-kB Signaling Pathway	0.00034	0.001105
Pathway	M4319	IL12 and Stat4 Dependent Signaling Pathway in Th1 Development	0.00034	0.001105
Pathway	M9152	CCR3 signaling in Eosinophils	0.00034	0.001105
GO: Biological Process	GO:0044262	cellular carbohydrate metabolic process	0.0002286	0.001116
GO: Biological Process	GO:0050680	negative regulation of epithelial cell proliferation	0.0002297	0.00112
GO: Biological Process	GO:0032722	positive regulation of chemokine production	0.0002298	0.00112
GO: Biological Process	GO:0031016	pancreas development	0.000231	0.001122
GO: Biological Process	GO:2000060	positive regulation of protein ubiquitination involved in ubiquitin-dependent protein catabolic process	0.000231	0.001122
GO: Biological Process	GO:0001656	metanephros development	0.000231	0.001122
GO: Cellular Component	GO:0030027	lamellipodium	5.668e-05	0.00116
Pathway	M5493	Genes related to Wnt-mediated signal transduction	0.0003591	0.001162
Pathway	576263	Degradation of the extracellular matrix	0.0003591	0.001162
Pathway	187205	GP1b-IX-V activation signalling	0.0003632	0.001162
Pathway	M96	Free Radical Induced Apoptosis	0.0003632	0.001162
Pathway	105691	RAF/MAP kinase cascade	0.0003632	0.001162
Pathway	106507	VEGF ligand-receptor interactions	0.0003632	0.001162
Pathway	106506	Signaling by VEGF	0.0003632	0.001162
GO: Biological Process	GO:0042177	negative regulation of protein catabolic process	0.0002408	0.001168
GO: Biological Process	GO:0046545	development of primary female sexual characteristics	0.0002408	0.001168
GO: Molecular Function	GO:0070974	POU domain binding	8.827e-05	0.001181
GO: Biological Process	GO:0090316	positive regulation of intracellular protein transport	0.000244	0.001181
GO: Biological Process	GO:0060491	regulation of cell projection assembly	0.0002442	0.001181
GO: Biological Process	GO:0097529	myeloid leukocyte migration	0.0002442	0.001181
GO: Biological Process	GO:0008625	extrinsic apoptotic signaling pathway via death domain receptors	0.000245	0.001184
Pathway	106414	TCR signaling	0.0003706	0.001184
GO: Cellular Component	GO:0046581	intercellular canaliculus	6.136e-05	0.001193
GO: Biological Process	GO:0016444	somatic cell DNA recombination	0.0002488	0.001196
GO: Biological Process	GO:0002562	somatic diversification of immune receptors via germline recombination within a single locus	0.0002488	0.001196
GO: Biological Process	GO:0010165	response to X-ray	0.0002492	0.001196
GO: Biological Process	GO:2000142	regulation of DNA-templated transcription, initiation	0.0002492	0.001196
GO: Biological Process	GO:0010574	regulation of vascular endothelial growth factor production	0.0002492	0.001196
GO: Biological Process	GO:0034105	positive regulation of tissue remodeling	0.0002492	0.001196
GO: Biological Process	GO:0034698	response to gonadotropin	0.0002492	0.001196
GO: Biological Process	GO:0010762	regulation of fibroblast migration	0.0002492	0.001196
GO: Biological Process	GO:0006367	transcription initiation from RNA polymerase II promoter	0.0002539	0.001217
GO: Biological Process	GO:0090092	regulation of transmembrane receptor protein serine/threonine kinase signaling pathway	0.0002575	0.001233
GO: Biological Process	GO:0046849	bone remodeling	0.0002597	0.001234
GO: Biological Process	GO:0034248	regulation of cellular amide metabolic process	0.00026	0.001234
GO: Biological Process	GO:0097374	sensory neuron axon guidance	0.0002618	0.001234
GO: Biological Process	GO:1902730	positive regulation of proteoglycan biosynthetic process	0.0002618	0.001234
GO: Biological Process	GO:0021828	gonadotrophin-releasing hormone neuronal migration to the hypothalamus	0.0002618	0.001234
GO: Biological Process	GO:1904193	negative regulation of cholangiocyte apoptotic process	0.0002618	0.001234
GO: Biological Process	GO:0044838	cell quiescence	0.0002618	0.001234
GO: Biological Process	GO:0021824	cerebral cortex tangential migration using cell-axon interactions	0.0002618	0.001234
GO: Biological Process	GO:0021886	hypothalamus gonadotrophin-releasing hormone neuron differentiation	0.0002618	0.001234
GO: Biological Process	GO:0010908	regulation of heparan sulfate proteoglycan biosynthetic process	0.0002618	0.001234
GO: Biological Process	GO:0021856	hypothalamic tangential migration using cell-axon interactions	0.0002618	0.001234
GO: Biological Process	GO:1902488	cholangiocyte apoptotic process	0.0002618	0.001234
GO: Biological Process	GO:1904192	regulation of cholangiocyte apoptotic process	0.0002618	0.001234
GO: Biological Process	GO:0032423	regulation of mismatch repair	0.0002618	0.001234
GO: Biological Process	GO:0021888	hypothalamus gonadotrophin-releasing hormone neuron development	0.0002618	0.001234
GO: Biological Process	GO:2000017	positive regulation of determination of dorsal identity	0.0002618	0.001234
GO: Biological Process	GO:0010909	positive regulation of heparan sulfate proteoglycan biosynthetic process	0.0002618	0.001234
GO: Biological Process	GO:1903375	facioacoustic ganglion development	0.0002618	0.001234
GO: Biological Process	GO:0042246	tissue regeneration	0.000269	0.001264
GO: Biological Process	GO:1904888	cranial skeletal system development	0.000269	0.001264
GO: Biological Process	GO:0006801	superoxide metabolic process	0.000269	0.001264
GO: Biological Process	GO:0051148	negative regulation of muscle cell differentiation	0.000269	0.001264
Pathway	PW:0000243	vascular endothelial growth factor signaling	0.0004032	0.00128
Pathway	187101	TRAF6 mediated NF-kB activation	0.0004032	0.00128
Pathway	M8873	Fas Signaling Pathway	0.0004033	0.00128
GO: Biological Process	GO:0007043	cell-cell junction assembly	0.0002751	0.001283
GO: Biological Process	GO:0007229	integrin-mediated signaling pathway	0.0002751	0.001283
GO: Biological Process	GO:0060148	positive regulation of posttranscriptional gene silencing	0.0002751	0.001283
GO: Biological Process	GO:0042033	chemokine biosynthetic process	0.0002751	0.001283
GO: Biological Process	GO:0045605	negative regulation of epidermal cell differentiation	0.0002751	0.001283
GO: Biological Process	GO:0043117	positive regulation of vascular permeability	0.0002751	0.001283
GO: Biological Process	GO:0061548	ganglion development	0.0002751	0.001283
GO: Biological Process	GO:0043518	negative regulation of DNA damage response, signal transduction by p53 class mediator	0.0002751	0.001283
GO: Biological Process	GO:0045955	negative regulation of calcium ion-dependent exocytosis	0.0002751	0.001283
GO: Biological Process	GO:0021799	cerebral cortex radially oriented cell migration	0.0002803	0.001301
GO: Biological Process	GO:0045601	regulation of endothelial cell differentiation	0.0002803	0.001301
GO: Biological Process	GO:0060043	regulation of cardiac muscle cell proliferation	0.0002803	0.001301
GO: Biological Process	GO:0048169	regulation of long-term neuronal synaptic plasticity	0.0002803	0.001301
GO: Biological Process	GO:0038066	p38MAPK cascade	0.0002803	0.001301
Pathway	114228	Fc gamma R-mediated phagocytosis	0.0004115	0.001303
GO: Cellular Component	GO:0070369	beta-catenin-TCF7L2 complex	8.459e-05	0.001313
GO: Cellular Component	GO:0070435	Shc-EGFR complex	8.459e-05	0.001313
GO: Cellular Component	GO:0005943	phosphatidylinositol 3-kinase complex, class IA	8.459e-05	0.001313
GO: Cellular Component	GO:0032154	cleavage furrow	8.471e-05	0.001313
GO: Cellular Component	GO:0097610	cell surface furrow	8.471e-05	0.001313
GO: Cellular Component	GO:0017053	transcriptional repressor complex	8.774e-05	0.001313
GO: Biological Process	GO:0045930	negative regulation of mitotic cell cycle	0.0002844	0.001319
GO: Biological Process	GO:0007631	feeding behavior	0.0002895	0.001341
Pathway	137979	FOXA1 transcription factor network	0.0004249	0.001343
GO: Biological Process	GO:0050866	negative regulation of cell activation	0.0002958	0.001368
GO: Biological Process	GO:0002440	production of molecular mediator of immune response	0.0002958	0.001368
GO: Biological Process	GO:0051250	negative regulation of lymphocyte activation	0.0003028	0.0014
GO: Biological Process	GO:1900542	regulation of purine nucleotide metabolic process	0.0003035	0.001402
GO: Biological Process	GO:0035264	multicellular organism growth	0.0003071	0.001417
GO: Biological Process	GO:0019217	regulation of fatty acid metabolic process	0.000308	0.00142
GO: Biological Process	GO:0060395	SMAD protein signal transduction	0.0003131	0.001438
GO: Biological Process	GO:0032623	interleukin-2 production	0.0003131	0.001438
GO: Biological Process	GO:0042116	macrophage activation	0.0003131	0.001438
GO: Biological Process	GO:2000243	positive regulation of reproductive process	0.0003131	0.001438
GO: Biological Process	GO:0060795	cell fate commitment involved in formation of primary germ layer	0.0003142	0.001438
GO: Biological Process	GO:0010573	vascular endothelial growth factor production	0.0003142	0.001438
GO: Biological Process	GO:0032459	regulation of protein oligomerization	0.0003142	0.001438
GO: Biological Process	GO:0090004	positive regulation of establishment of protein localization to plasma membrane	0.0003142	0.001438
GO: Biological Process	GO:0043114	regulation of vascular permeability	0.0003142	0.001438
Pathway	200309	Rheumatoid arthritis	0.0004698	0.00148
Pathway	198857	IL-7 Signaling Pathway	0.0004736	0.00148
Pathway	755439	Regulation of Microtubule Cytoskeleton	0.0004736	0.00148
Pathway	160999	Netrin-1 signaling	0.0004736	0.00148
Pathway	138023	Ceramide signaling pathway	0.0004736	0.00148
Pathway	M9670	TNF/Stress Related Signaling	0.0004745	0.00148
Pathway	M9174	STAT3 Pathway	0.0004939	0.001534
Pathway	137921	Ras signaling in the CD4+ TCR pathway	0.0004939	0.001534
GO: Biological Process	GO:0045844	positive regulation of striated muscle tissue development	0.000337	0.001538
GO: Biological Process	GO:0002718	regulation of cytokine production involved in immune response	0.000337	0.001538
GO: Biological Process	GO:0048636	positive regulation of muscle organ development	0.000337	0.001538
GO: Biological Process	GO:0061154	endothelial tube morphogenesis	0.0003415	0.00154
GO: Biological Process	GO:0060973	cell migration involved in heart development	0.0003415	0.00154
GO: Biological Process	GO:0021781	glial cell fate commitment	0.0003415	0.00154
GO: Biological Process	GO:0010715	regulation of extracellular matrix disassembly	0.0003415	0.00154
GO: Biological Process	GO:0001780	neutrophil homeostasis	0.0003415	0.00154
GO: Biological Process	GO:2000696	regulation of epithelial cell differentiation involved in kidney development	0.0003415	0.00154
GO: Biological Process	GO:0030238	male sex determination	0.0003415	0.00154
GO: Biological Process	GO:0033197	response to vitamin E	0.0003415	0.00154
GO: Biological Process	GO:0033127	regulation of histone phosphorylation	0.0003415	0.00154
GO: Biological Process	GO:0050755	chemokine metabolic process	0.0003415	0.00154
GO: Biological Process	GO:0072160	nephron tubule epithelial cell differentiation	0.0003415	0.00154
GO: Biological Process	GO:0030213	hyaluronan biosynthetic process	0.0003415	0.00154
GO: Biological Process	GO:1901722	regulation of cell proliferation involved in kidney development	0.0003415	0.00154
GO: Biological Process	GO:0045943	positive regulation of transcription from RNA polymerase I promoter	0.0003415	0.00154
GO: Biological Process	GO:0045778	positive regulation of ossification	0.0003439	0.00155
GO: Biological Process	GO:0030072	peptide hormone secretion	0.0003448	0.001553
GO: Biological Process	GO:0048873	homeostasis of number of cells within a tissue	0.0003509	0.001572
GO: Biological Process	GO:0040019	positive regulation of embryonic development	0.0003509	0.001572
GO: Biological Process	GO:0060441	epithelial tube branching involved in lung morphogenesis	0.0003509	0.001572
GO: Biological Process	GO:0045737	positive regulation of cyclin-dependent protein serine/threonine kinase activity	0.0003509	0.001572
GO: Biological Process	GO:0006110	regulation of glycolytic process	0.0003509	0.001572
GO: Biological Process	GO:0048730	epidermis morphogenesis	0.0003509	0.001572
GO: Biological Process	GO:0009411	response to UV	0.0003611	0.001617
GO: Biological Process	GO:0050810	regulation of steroid biosynthetic process	0.0003624	0.00162
GO: Biological Process	GO:1901863	positive regulation of muscle tissue development	0.0003624	0.00162
GO: Biological Process	GO:1900544	positive regulation of purine nucleotide metabolic process	0.000377	0.001682
GO: Biological Process	GO:0045981	positive regulation of nucleotide metabolic process	0.000377	0.001682
GO: Biological Process	GO:0007067	mitotic nuclear division	0.0003793	0.001691
GO: Biological Process	GO:0042990	regulation of transcription factor import into nucleus	0.000383	0.001703
GO: Biological Process	GO:0030316	osteoclast differentiation	0.000383	0.001703
GO: Biological Process	GO:0050868	negative regulation of T cell activation	0.000383	0.001703
Pathway	P00030	Hypoxia response via HIF activation	0.0005543	0.001708
Pathway	576256	ZBP1(DAI) mediated induction of type I IFNs	0.0005543	0.001708
Pathway	M85	Regulation of BAD phosphorylation	0.0005543	0.001708
Pathway	M9378	Interleukin 4 (IL-4) Pathway	0.0005543	0.001708
GO: Biological Process	GO:0003281	ventricular septum development	0.0003891	0.001728
GO: Biological Process	GO:0001773	myeloid dendritic cell activation	0.0003906	0.001728
GO: Biological Process	GO:0071549	cellular response to dexamethasone stimulus	0.0003906	0.001728
GO: Biological Process	GO:0060416	response to growth hormone	0.0003906	0.001728
GO: Biological Process	GO:0016572	histone phosphorylation	0.0003906	0.001728
GO: Biological Process	GO:0071526	semaphorin-plexin signaling pathway	0.0003906	0.001728
GO: Biological Process	GO:0002366	leukocyte activation involved in immune response	0.0003911	0.001728
GO: Biological Process	GO:0006140	regulation of nucleotide metabolic process	0.0003911	0.001728
GO: Biological Process	GO:0048813	dendrite morphogenesis	0.0003935	0.001737
GO: Biological Process	GO:0009266	response to temperature stimulus	0.0004033	0.001779
GO: Cellular Component	GO:0032587	ruffle membrane	0.0001235	0.00178
Pathway	M8626	Members of the BCR signaling pathway	0.0005836	0.001794
GO: Biological Process	GO:0002819	regulation of adaptive immune response	0.0004105	0.001804
GO: Biological Process	GO:0030326	embryonic limb morphogenesis	0.0004105	0.001804
GO: Biological Process	GO:0001838	embryonic epithelial tube formation	0.0004105	0.001804
GO: Biological Process	GO:1903321	negative regulation of protein modification by small protein conjugation or removal	0.0004105	0.001804
GO: Biological Process	GO:0035113	embryonic appendage morphogenesis	0.0004105	0.001804
GO: Biological Process	GO:0002263	cell activation involved in immune response	0.0004159	0.001819
GO: Biological Process	GO:0045453	bone resorption	0.0004173	0.001819
GO: Biological Process	GO:0035067	negative regulation of histone acetylation	0.0004174	0.001819
GO: Biological Process	GO:0042362	fat-soluble vitamin biosynthetic process	0.0004174	0.001819
GO: Biological Process	GO:0001711	endodermal cell fate commitment	0.0004174	0.001819
GO: Biological Process	GO:2000679	positive regulation of transcription regulatory region DNA binding	0.0004174	0.001819
GO: Biological Process	GO:0040037	negative regulation of fibroblast growth factor receptor signaling pathway	0.0004174	0.001819
GO: Biological Process	GO:0045821	positive regulation of glycolytic process	0.0004174	0.001819
GO: Biological Process	GO:0048712	negative regulation of astrocyte differentiation	0.0004174	0.001819
GO: Biological Process	GO:0060979	vasculogenesis involved in coronary vascular morphogenesis	0.0004174	0.001819
Pathway	83093	Adipocytokine signaling pathway	0.0006022	0.001844
Pathway	117292	RIG-I-like receptor signaling pathway	0.0006022	0.001844
GO: Biological Process	GO:2000058	regulation of protein ubiquitination involved in ubiquitin-dependent protein catabolic process	0.0004255	0.001848
GO: Biological Process	GO:0043255	regulation of carbohydrate biosynthetic process	0.0004255	0.001848
GO: Biological Process	GO:1990266	neutrophil migration	0.0004255	0.001848
GO: Biological Process	GO:0060173	limb development	0.0004258	0.001848
GO: Biological Process	GO:0048736	appendage development	0.0004258	0.001848
GO: Biological Process	GO:0072175	epithelial tube formation	0.0004281	0.001857
GO: Biological Process	GO:0002790	peptide secretion	0.0004297	0.001862
GO: Biological Process	GO:1904031	positive regulation of cyclin-dependent protein kinase activity	0.0004334	0.001868
GO: Biological Process	GO:0021884	forebrain neuron development	0.0004334	0.001868
GO: Biological Process	GO:0035850	epithelial cell differentiation involved in kidney development	0.0004334	0.001868
GO: Biological Process	GO:0032885	regulation of polysaccharide biosynthetic process	0.0004334	0.001868
GO: Biological Process	GO:1903202	negative regulation of oxidative stress-induced cell death	0.0004334	0.001868
GO: Biological Process	GO:0055025	positive regulation of cardiac muscle tissue development	0.0004334	0.001868
GO: Biological Process	GO:0032350	regulation of hormone metabolic process	0.0004334	0.001868
Pathway	83051	Cytokine-cytokine receptor interaction	0.0006143	0.001877
GO: Biological Process	GO:0043271	negative regulation of ion transport	0.0004463	0.00192
GO: Biological Process	GO:0017148	negative regulation of translation	0.0004463	0.00192
GO: Biological Process	GO:0045669	positive regulation of osteoblast differentiation	0.0004471	0.001921
GO: Biological Process	GO:0021879	forebrain neuron differentiation	0.0004471	0.001921
GO: Biological Process	GO:0042991	transcription factor import into nucleus	0.0004481	0.001922
GO: Biological Process	GO:0048640	negative regulation of developmental growth	0.0004481	0.001922
Pathway	M1718	Genes related to IL4 rceptor signaling in B lymphocytes	0.0006432	0.001945
Pathway	M9070	Transcription factor CREB and its extracellular signals	0.0006432	0.001945
Pathway	PW:0000143	insulin signaling	0.0006432	0.001945
Pathway	137964	Regulation of p38-alpha and p38-beta	0.0006432	0.001945
Pathway	M17941	Neuropeptides VIP and PACAP inhibit the apoptosis of activated T cells	0.0006432	0.001945
GO: Biological Process	GO:0006417	regulation of translation	0.0004546	0.001948
Pathway	106418	Downstream TCR signaling	0.0006453	0.001948
Pathway	PW:0000088	G1/S transition	0.0006584	0.001983
GO: Biological Process	GO:0032259	methylation	0.000477	0.002033
GO: Biological Process	GO:0002200	somatic diversification of immune receptors	0.0004784	0.002033
GO: Biological Process	GO:1900407	regulation of cellular response to oxidative stress	0.0004784	0.002033
GO: Biological Process	GO:0045646	regulation of erythrocyte differentiation	0.0004794	0.002033
GO: Biological Process	GO:0048009	insulin-like growth factor receptor signaling pathway	0.0004794	0.002033
GO: Biological Process	GO:1903078	positive regulation of protein localization to plasma membrane	0.0004794	0.002033
GO: Biological Process	GO:1902743	regulation of lamellipodium organization	0.0004794	0.002033
GO: Biological Process	GO:0071542	dopaminergic neuron differentiation	0.0004794	0.002033
GO: Biological Process	GO:1902622	regulation of neutrophil migration	0.0004794	0.002033
GO: Biological Process	GO:1904377	positive regulation of protein localization to cell periphery	0.0004794	0.002033
GO: Biological Process	GO:0050974	detection of mechanical stimulus involved in sensory perception	0.0004794	0.002033
GO: Biological Process	GO:0044848	biological phase	0.0004794	0.002033
GO: Biological Process	GO:0007223	Wnt signaling pathway, calcium modulating pathway	0.0004794	0.002033
GO: Biological Process	GO:0046486	glycerolipid metabolic process	0.0004821	0.002043
GO: Biological Process	GO:0002705	positive regulation of leukocyte mediated immunity	0.000496	0.002101
Pathway	119552	Costimulation by the CD28 family	0.0007002	0.002105
GO: Cellular Component	GO:0005719	nuclear euchromatin	0.0001561	0.002112
GO: Cellular Component	GO:0071437	invadopodium	0.0001575	0.002112
GO: Biological Process	GO:2000136	regulation of cell proliferation involved in heart morphogenesis	0.0005034	0.002117
GO: Biological Process	GO:0071801	regulation of podosome assembly	0.0005034	0.002117
GO: Biological Process	GO:0022403	cell cycle phase	0.0005034	0.002117
GO: Biological Process	GO:0051194	positive regulation of cofactor metabolic process	0.0005034	0.002117
GO: Biological Process	GO:0051571	positive regulation of histone H3-K4 methylation	0.0005034	0.002117
GO: Biological Process	GO:1900120	regulation of receptor binding	0.0005034	0.002117
GO: Biological Process	GO:0051197	positive regulation of coenzyme metabolic process	0.0005034	0.002117
GO: Biological Process	GO:0042659	regulation of cell fate specification	0.0005034	0.002117
GO: Biological Process	GO:0032352	positive regulation of hormone metabolic process	0.0005034	0.002117
GO: Cellular Component	GO:0009898	cytoplasmic side of plasma membrane	0.0001712	0.002131
GO: Cellular Component	GO:0032153	cell division site	0.0001753	0.002131
GO: Cellular Component	GO:0032155	cell division site part	0.0001753	0.002131
Pathway	P00048	PI3 kinase pathway	0.0007118	0.002131
Pathway	576271	NOTCH1 Intracellular Domain Regulates Transcription	0.0007118	0.002131
GO: Biological Process	GO:0046530	photoreceptor cell differentiation	0.0005113	0.002147
GO: Biological Process	GO:1902947	regulation of tau-protein kinase activity	0.0005203	0.002147
GO: Biological Process	GO:0090116	C-5 methylation of cytosine	0.0005203	0.002147
GO: Biological Process	GO:0070602	regulation of centromeric sister chromatid cohesion	0.0005203	0.002147
GO: Biological Process	GO:0036486	ventral trunk neural crest cell migration	0.0005203	0.002147
GO: Biological Process	GO:0001712	ectodermal cell fate commitment	0.0005203	0.002147
GO: Biological Process	GO:1903849	positive regulation of aorta morphogenesis	0.0005203	0.002147
GO: Biological Process	GO:0035984	cellular response to trichostatin A	0.0005203	0.002147
GO: Biological Process	GO:0014734	skeletal muscle hypertrophy	0.0005203	0.002147
GO: Biological Process	GO:0014834	skeletal muscle satellite cell maintenance involved in skeletal muscle regeneration	0.0005203	0.002147
GO: Biological Process	GO:0003340	negative regulation of mesenchymal to epithelial transition involved in metanephros morphogenesis	0.0005203	0.002147
GO: Biological Process	GO:0097491	sympathetic neuron projection guidance	0.0005203	0.002147
GO: Biological Process	GO:0061030	epithelial cell differentiation involved in mammary gland alveolus development	0.0005203	0.002147
GO: Biological Process	GO:0002904	positive regulation of B cell apoptotic process	0.0005203	0.002147
GO: Biological Process	GO:0097490	sympathetic neuron projection extension	0.0005203	0.002147
GO: Biological Process	GO:0021648	vestibulocochlear nerve morphogenesis	0.0005203	0.002147
GO: Biological Process	GO:0000320	re-entry into mitotic cell cycle	0.0005203	0.002147
GO: Biological Process	GO:0035290	trunk segmentation	0.0005203	0.002147
GO: Biological Process	GO:0060300	regulation of cytokine activity	0.0005203	0.002147
GO: Biological Process	GO:0034137	positive regulation of toll-like receptor 2 signaling pathway	0.0005203	0.002147
GO: Biological Process	GO:2000504	positive regulation of blood vessel remodeling	0.0005203	0.002147
GO: Biological Process	GO:0036484	trunk neural crest cell migration	0.0005203	0.002147
GO: Biological Process	GO:0035983	response to trichostatin A	0.0005203	0.002147
GO: Biological Process	GO:1903847	regulation of aorta morphogenesis	0.0005203	0.002147
GO: Biological Process	GO:0061198	fungiform papilla formation	0.0005203	0.002147
GO: Biological Process	GO:0002688	regulation of leukocyte chemotaxis	0.0005214	0.00215
GO: Biological Process	GO:0071322	cellular response to carbohydrate stimulus	0.0005255	0.002165
GO: Biological Process	GO:2000677	regulation of transcription regulatory region DNA binding	0.0005288	0.002176
GO: Biological Process	GO:1903651	positive regulation of cytoplasmic transport	0.0005313	0.002185
GO: Molecular Function	GO:0001205	transcriptional activator activity, RNA polymerase II distal enhancer sequence-specific binding	0.0001693	0.002189
GO: Molecular Function	GO:0004709	MAP kinase kinase kinase activity	0.0001693	0.002189
Pathway	771587	Signaling by NOTCH1 in Cancer	0.0007536	0.002225
Pathway	576269	Signaling by NOTCH1	0.0007536	0.002225
Pathway	771588	Signaling by NOTCH1 t(7;9)(NOTCH1:M1580_K2555) Translocation Mutant	0.0007536	0.002225
Pathway	771592	Signaling by NOTCH1 PEST Domain Mutants in Cancer	0.0007536	0.002225
Pathway	771590	Signaling by NOTCH1 HD Domain Mutants in Cancer	0.0007536	0.002225
Pathway	771596	FBXW7 Mutants and NOTCH1 in Cancer	0.0007536	0.002225
Pathway	771594	Signaling by NOTCH1 HD+PEST Domain Mutants in Cancer	0.0007536	0.002225
GO: Biological Process	GO:0042035	regulation of cytokine biosynthetic process	0.0005479	0.002248
GO: Biological Process	GO:0071156	regulation of cell cycle arrest	0.0005479	0.002248
GO: Biological Process	GO:0030330	DNA damage response, signal transduction by p53 class mediator	0.0005479	0.002248
GO: Biological Process	GO:0008217	regulation of blood pressure	0.0005603	0.002298
Pathway	160135	MAP kinase activation in TLR cascade	0.0007832	0.002303
Pathway	187094	Interleukin-3, 5 and GM-CSF signaling	0.0007832	0.002303
GO: Biological Process	GO:0090311	regulation of protein deacetylation	0.0005817	0.002376
GO: Biological Process	GO:1902883	negative regulation of response to oxidative stress	0.0005817	0.002376
GO: Biological Process	GO:0030811	regulation of nucleotide catabolic process	0.0005817	0.002376
GO: Biological Process	GO:0048662	negative regulation of smooth muscle cell proliferation	0.0005817	0.002376
GO: Biological Process	GO:1900408	negative regulation of cellular response to oxidative stress	0.0005817	0.002376
GO: Biological Process	GO:0032481	positive regulation of type I interferon production	0.0005822	0.002377
Pathway	198811	Cell cycle	0.0008189	0.002399
Pathway	P00006	Apoptosis signaling pathway	0.0008189	0.002399
GO: Biological Process	GO:0046883	regulation of hormone secretion	0.0005891	0.002403
GO: Biological Process	GO:0051346	negative regulation of hydrolase activity	0.0005974	0.002431
GO: Biological Process	GO:0008361	regulation of cell size	0.0005988	0.002431
GO: Biological Process	GO:0071599	otic vesicle development	0.0005999	0.002431
GO: Biological Process	GO:0030540	female genitalia development	0.0005999	0.002431
GO: Biological Process	GO:0032695	negative regulation of interleukin-12 production	0.0005999	0.002431
GO: Biological Process	GO:0042523	positive regulation of tyrosine phosphorylation of Stat5 protein	0.0005999	0.002431
GO: Biological Process	GO:0050910	detection of mechanical stimulus involved in sensory perception of sound	0.0005999	0.002431
GO: Biological Process	GO:0071236	cellular response to antibiotic	0.0005999	0.002431
GO: Biological Process	GO:0061323	cell proliferation involved in heart morphogenesis	0.0005999	0.002431
Pathway	M16973	CBL mediated ligand-induced downregulation of EGF receptors	0.0008374	0.002433
Pathway	198777	Keap1-Nrf2 Pathway	0.0008374	0.002433
Pathway	M14339	Oxidative Stress Induced Gene Expression Via Nrf2	0.0008374	0.002433
Pathway	138066	JNK signaling in the CD4+ TCR pathway	0.0008374	0.002433
GO: Biological Process	GO:1903038	negative regulation of leukocyte cell-cell adhesion	0.0006039	0.002445
Pathway	P00032	Insulin/IGF pathway-mitogen activated protein kinase kinase/MAP kinase cascade	0.0008505	0.002447
Pathway	137980	Reelin signaling pathway	0.0008505	0.002447
Pathway	M18030	Tumor Necrosis Factor Pathway.	0.0008505	0.002447
Pathway	755436	AhR pathway	0.0008505	0.002447
Pathway	M3618	TNFR1 Signaling Pathway	0.0008505	0.002447
Pathway	83071	Tight junction	0.0008825	0.002535
GO: Biological Process	GO:0021549	cerebellum development	0.0006335	0.002563
GO: Biological Process	GO:0031076	embryonic camera-type eye development	0.0006382	0.002578
GO: Biological Process	GO:0032732	positive regulation of interleukin-1 production	0.0006382	0.002578
GO: Biological Process	GO:0046488	phosphatidylinositol metabolic process	0.0006606	0.002666
GO: Biological Process	GO:0008630	intrinsic apoptotic signaling pathway in response to DNA damage	0.0006642	0.002679
Pathway	645276	Signaling by FGFR1 mutants	0.00097	0.002765
Pathway	160138	MAPK targets/ Nuclear events mediated by MAP kinases	0.00097	0.002765
Pathway	M9503	FAS signaling pathway ( CD95 )	0.00097	0.002765
Pathway	137988	IL2 signaling events mediated by STAT5	0.00097	0.002765
GO: Cellular Component	GO:0031012	extracellular matrix	0.0002406	0.002778
GO: Cellular Component	GO:0071664	catenin-TCF7L2 complex	0.0002499	0.002778
GO: Cellular Component	GO:1990907	beta-catenin-TCF complex	0.0002499	0.002778
GO: Molecular Function	GO:0045296	cadherin binding	0.0002189	0.002784
GO: Biological Process	GO:0006984	ER-nucleus signaling pathway	0.0006985	0.002815
GO: Biological Process	GO:1902882	regulation of response to oxidative stress	0.0007021	0.002826
GO: Biological Process	GO:0046324	regulation of glucose import	0.0007021	0.002826
GO: Biological Process	GO:0090185	negative regulation of kidney development	0.0007075	0.002833
GO: Biological Process	GO:0003181	atrioventricular valve morphogenesis	0.0007075	0.002833
GO: Biological Process	GO:0007063	regulation of sister chromatid cohesion	0.0007075	0.002833
GO: Biological Process	GO:0072077	renal vesicle morphogenesis	0.0007075	0.002833
GO: Biological Process	GO:0031998	regulation of fatty acid beta-oxidation	0.0007075	0.002833
GO: Biological Process	GO:0045683	negative regulation of epidermis development	0.0007075	0.002833
GO: Biological Process	GO:0030813	positive regulation of nucleotide catabolic process	0.0007075	0.002833
GO: Molecular Function	GO:0003707	steroid hormone receptor activity	0.0002277	0.00285
GO: Biological Process	GO:1990267	response to transition metal nanoparticle	0.0007171	0.002869
Pathway	105979	Nuclear Receptor transcription pathway	0.00103	0.002929
GO: Biological Process	GO:0014032	neural crest cell development	0.0007459	0.002978
GO: Biological Process	GO:0035710	CD4-positive, alpha-beta T cell activation	0.0007459	0.002978
GO: Biological Process	GO:0006096	glycolytic process	0.0007459	0.002978
Pathway	106437	SOS-mediated signalling	0.001054	0.002987
Pathway	119530	Activation of Rac	0.001054	0.002987
Pathway	205243	Transcriptional Regulation of White Adipocyte Differentiation	0.00107	0.003025
GO: Biological Process	GO:0017145	stem cell division	0.0007628	0.003038
GO: Biological Process	GO:0045620	negative regulation of lymphocyte differentiation	0.0007628	0.003038
GO: Biological Process	GO:0021983	pituitary gland development	0.0007628	0.003038
GO: Molecular Function	GO:0001968	fibronectin binding	0.0002473	0.003046
Pathway	160998	CDO in myogenesis	0.001101	0.003096
Pathway	160997	Myogenesis	0.001101	0.003096
Pathway	PW:0000313	c-Jun N-terminal kinases MAPK signaling	0.001101	0.003096
GO: Biological Process	GO:0006757	ATP generation from ADP	0.0007918	0.003147
GO: Biological Process	GO:0032755	positive regulation of interleukin-6 production	0.0007918	0.003147
GO: Biological Process	GO:0035914	skeletal muscle cell differentiation	0.0007918	0.003147
GO: Molecular Function	GO:0051718	DNA (cytosine-5-)-methyltransferase activity, acting on CpG substrates	0.0002607	0.003161
Pathway	P00059	p53 pathway	0.001143	0.003204
Pathway	198822	Apoptosis Modulation and Signaling	0.001143	0.003204
GO: Biological Process	GO:0045055	regulated exocytosis	0.0008142	0.003234
GO: Biological Process	GO:0031061	negative regulation of histone methylation	0.0008266	0.003266
GO: Biological Process	GO:0071285	cellular response to lithium ion	0.0008266	0.003266
GO: Biological Process	GO:0002320	lymphoid progenitor cell differentiation	0.0008266	0.003266
GO: Biological Process	GO:0072079	nephron tubule formation	0.0008266	0.003266
GO: Biological Process	GO:0072087	renal vesicle development	0.0008266	0.003266
GO: Biological Process	GO:0030949	positive regulation of vascular endothelial growth factor receptor signaling pathway	0.0008266	0.003266
GO: Biological Process	GO:0036499	PERK-mediated unfolded protein response	0.0008266	0.003266
[truncated: 471 more rows]
