# Supplementary material for: CIGene: a literature-based online resource for cancer initiation genes
Source: BMC Genomics. 2018 Jul 25;19:552. doi: 10.1186/s12864-018-4944-y (PMC6060465; doi:10.1186/s12864-018-4944-y)
Supplement: Supplementary file 3 — Table S3. Functional enrichment analysis for the 96 CIGs with identified tumor suppressor or oncogenic roles. (XLS 377 kb) [file 12864_2018_4944_MOESM3_ESM.xls]

## Sheet: Sheet2
Category	ID	Name	p-value	q-value FDR B&H
GO: Biological Process	GO:0042127	regulation of cell proliferation	2.402e-39	1.096e-35
GO: Biological Process	GO:0051094	positive regulation of developmental process	2.063e-38	4.704e-35
GO: Biological Process	GO:0051240	positive regulation of multicellular organismal process	1.126e-37	1.713e-34
GO: Biological Process	GO:0010628	positive regulation of gene expression	3.201e-36	3.65e-33
GO: Biological Process	GO:0043067	regulation of programmed cell death	9.396e-34	8.571e-31
GO: Biological Process	GO:0010941	regulation of cell death	2.27e-33	1.725e-30
GO: Biological Process	GO:0008284	positive regulation of cell proliferation	4.654e-33	3.032e-30
GO: Biological Process	GO:0042981	regulation of apoptotic process	1.23e-31	7.013e-29
GO: Biological Process	GO:0045597	positive regulation of cell differentiation	5.766e-31	2.922e-28
GO: Biological Process	GO:0010557	positive regulation of macromolecule biosynthetic process	1.149e-30	5.243e-28
GO: Biological Process	GO:0042327	positive regulation of phosphorylation	2.292e-30	9.503e-28
GO: Biological Process	GO:0060548	negative regulation of cell death	3.052e-30	1.16e-27
GO: Biological Process	GO:0009967	positive regulation of signal transduction	6.146e-30	2.156e-27
GO: Biological Process	GO:0051173	positive regulation of nitrogen compound metabolic process	8.057e-30	2.625e-27
GO: Biological Process	GO:0012501	programmed cell death	1.042e-29	3.169e-27
GO: Biological Process	GO:0051254	positive regulation of RNA metabolic process	1.384e-29	3.806e-27
GO: Biological Process	GO:0051674	localization of cell	1.502e-29	3.806e-27
GO: Biological Process	GO:0048870	cell motility	1.502e-29	3.806e-27
GO: Biological Process	GO:0043069	negative regulation of programmed cell death	2.536e-29	5.601e-27
GO: Biological Process	GO:1903508	positive regulation of nucleic acid-templated transcription	2.579e-29	5.601e-27
GO: Biological Process	GO:0045893	positive regulation of transcription, DNA-templated	2.579e-29	5.601e-27
Pathway	83105	Pathways in cancer	5.415e-30	7.185e-27
GO: Biological Process	GO:1902680	positive regulation of RNA biosynthetic process	4.409e-29	9.142e-27
GO: Biological Process	GO:0045935	positive regulation of nucleobase-containing compound metabolic process	6.531e-29	1.295e-26
GO: Biological Process	GO:0009891	positive regulation of biosynthetic process	1.407e-28	2.675e-26
GO: Biological Process	GO:0042325	regulation of phosphorylation	1.692e-28	3.086e-26
GO: Biological Process	GO:1902531	regulation of intracellular signal transduction	1.913e-28	3.356e-26
GO: Biological Process	GO:0045937	positive regulation of phosphate metabolic process	2.618e-28	4.252e-26
GO: Biological Process	GO:0010562	positive regulation of phosphorus metabolic process	2.618e-28	4.252e-26
GO: Biological Process	GO:0045595	regulation of cell differentiation	2.704e-28	4.252e-26
GO: Biological Process	GO:2000026	regulation of multicellular organismal development	3.166e-28	4.813e-26
GO: Biological Process	GO:0016477	cell migration	5.536e-28	8.145e-26
GO: Biological Process	GO:0031328	positive regulation of cellular biosynthetic process	6.411e-28	9.138e-26
GO: Biological Process	GO:0040011	locomotion	6.779e-28	9.369e-26
GO: Biological Process	GO:0031401	positive regulation of protein modification process	7.092e-28	9.466e-26
GO: Biological Process	GO:0006915	apoptotic process	7.264e-28	9.466e-26
GO: Biological Process	GO:0023056	positive regulation of signaling	9.864e-28	1.25e-25
GO: Biological Process	GO:0001932	regulation of protein phosphorylation	1.132e-27	1.396e-25
GO: Biological Process	GO:1902533	positive regulation of intracellular signal transduction	1.355e-27	1.626e-25
GO: Biological Process	GO:0001934	positive regulation of protein phosphorylation	1.467e-27	1.716e-25
GO: Biological Process	GO:0010647	positive regulation of cell communication	1.797e-27	2.049e-25
GO: Biological Process	GO:0032270	positive regulation of cellular protein metabolic process	2.257e-27	2.511e-25
GO: Biological Process	GO:0051247	positive regulation of protein metabolic process	3.072e-27	3.336e-25
GO: Biological Process	GO:0043066	negative regulation of apoptotic process	3.466e-27	3.676e-25
GO: Biological Process	GO:0009887	animal organ morphogenesis	4.074e-27	4.224e-25
GO: Biological Process	GO:0060429	epithelium development	8.456e-27	8.531e-25
GO: Biological Process	GO:0009719	response to endogenous stimulus	8.604e-27	8.531e-25
GO: Biological Process	GO:0031399	regulation of protein modification process	1.078e-26	1.046e-24
GO: Biological Process	GO:0006468	protein phosphorylation	1.34e-26	1.273e-24
GO: Biological Process	GO:1901700	response to oxygen-containing compound	3.798e-26	3.535e-24
GO: Biological Process	GO:0048732	gland development	6.478e-26	5.909e-24
GO: Biological Process	GO:0019220	regulation of phosphate metabolic process	1.483e-25	1.326e-23
GO: Biological Process	GO:0051174	regulation of phosphorus metabolic process	2.052e-25	1.8e-23
GO: Biological Process	GO:0009725	response to hormone	3.433e-25	2.954e-23
GO: Biological Process	GO:0044093	positive regulation of molecular function	4.126e-25	3.485e-23
GO: Biological Process	GO:0006928	movement of cell or subcellular component	3.257e-24	2.701e-22
GO: Biological Process	GO:0014070	response to organic cyclic compound	6.659e-24	5.424e-22
GO: Biological Process	GO:0006357	regulation of transcription from RNA polymerase II promoter	7.112e-24	5.691e-22
GO: Biological Process	GO:0007167	enzyme linked receptor protein signaling pathway	3.393e-23	2.668e-21
GO: Biological Process	GO:0033993	response to lipid	3.755e-23	2.903e-21
Pathway	782000	Proteoglycans in cancer	7.003e-24	4.647e-21
Pathway	1435207	Breast cancer	3.691e-23	1.633e-20
GO: Biological Process	GO:0043408	regulation of MAPK cascade	3.022e-22	2.298e-20
GO: Biological Process	GO:0035295	tube development	7.245e-22	5.417e-20
GO: Biological Process	GO:0071495	cellular response to endogenous stimulus	7.654e-22	5.631e-20
GO: Biological Process	GO:0043410	positive regulation of MAPK cascade	8.081e-22	5.851e-20
GO: Biological Process	GO:0009611	response to wounding	9.632e-22	6.864e-20
GO: Biological Process	GO:0007169	transmembrane receptor protein tyrosine kinase signaling pathway	1.015e-21	7.121e-20
GO: Biological Process	GO:0000165	MAPK cascade	2.557e-21	1.767e-19
GO: Biological Process	GO:2000145	regulation of cell motility	2.988e-21	2.034e-19
GO: Biological Process	GO:0040012	regulation of locomotion	3.518e-21	2.359e-19
GO: Molecular Function	GO:0044877	macromolecular complex binding	8.003e-22	4.434e-19
GO: Biological Process	GO:0010629	negative regulation of gene expression	6.904e-21	4.563e-19
GO: Biological Process	GO:0023014	signal transduction by protein phosphorylation	7.969e-21	5.192e-19
Pathway	P00005	Angiogenesis	2.694e-21	8.936e-19
GO: Biological Process	GO:1901698	response to nitrogen compound	1.475e-20	9.477e-19
GO: Biological Process	GO:0040017	positive regulation of locomotion	2.152e-20	1.363e-18
Pathway	852705	MicroRNAs in cancer	6.638e-21	1.762e-18
Pathway	83109	Endometrial cancer	8.362e-21	1.849e-18
GO: Biological Process	GO:0051270	regulation of cellular component movement	3.379e-20	2.111e-18
GO: Biological Process	GO:0070848	response to growth factor	5.308e-20	3.272e-18
GO: Biological Process	GO:0002009	morphogenesis of an epithelium	5.971e-20	3.631e-18
GO: Biological Process	GO:0051090	regulation of sequence-specific DNA binding transcription factor activity	7.268e-20	4.362e-18
GO: Biological Process	GO:2000147	positive regulation of cell motility	1.274e-19	7.546e-18
GO: Biological Process	GO:0010720	positive regulation of cell development	1.554e-19	9.087e-18
GO: Biological Process	GO:0048545	response to steroid hormone	1.776e-19	1.025e-17
GO: Biological Process	GO:0035239	tube morphogenesis	2.15e-19	1.226e-17
GO: Biological Process	GO:0051272	positive regulation of cellular component movement	2.369e-19	1.334e-17
GO: Biological Process	GO:0042063	gliogenesis	2.647e-19	1.472e-17
GO: Biological Process	GO:1901701	cellular response to oxygen-containing compound	2.946e-19	1.619e-17
GO: Biological Process	GO:0051338	regulation of transferase activity	3.324e-19	1.805e-17
GO: Biological Process	GO:0051726	regulation of cell cycle	3.98e-19	2.135e-17
GO: Biological Process	GO:0010243	response to organonitrogen compound	4.678e-19	2.481e-17
GO: Biological Process	GO:0045944	positive regulation of transcription from RNA polymerase II promoter	4.979e-19	2.61e-17
GO: Biological Process	GO:0048699	generation of neurons	5.069e-19	2.627e-17
GO: Biological Process	GO:0051347	positive regulation of transferase activity	5.14e-19	2.634e-17
GO: Biological Process	GO:0051172	negative regulation of nitrogen compound metabolic process	6.479e-19	3.283e-17
Pathway	83106	Colorectal cancer	1.861e-19	3.529e-17
GO: Biological Process	GO:0000122	negative regulation of transcription from RNA polymerase II promoter	7.604e-19	3.811e-17
GO: Biological Process	GO:0050673	epithelial cell proliferation	9.899e-19	4.908e-17
Pathway	1404799	Endocrine resistance	3.575e-19	5.93e-17
GO: Biological Process	GO:0009628	response to abiotic stimulus	1.352e-18	6.63e-17
GO: Biological Process	GO:0033002	muscle cell proliferation	1.369e-18	6.643e-17
GO: Biological Process	GO:0043085	positive regulation of catalytic activity	1.544e-18	7.412e-17
GO: Biological Process	GO:0042060	wound healing	1.855e-18	8.75e-17
GO: Biological Process	GO:0048729	tissue morphogenesis	1.861e-18	8.75e-17
GO: Biological Process	GO:0071363	cellular response to growth factor stimulus	2.688e-18	1.251e-16
GO: Biological Process	GO:0033674	positive regulation of kinase activity	3.96e-18	1.824e-16
GO: Biological Process	GO:0045892	negative regulation of transcription, DNA-templated	4.355e-18	1.986e-16
GO: Biological Process	GO:0051130	positive regulation of cellular component organization	4.465e-18	2.016e-16
GO: Biological Process	GO:0022008	neurogenesis	4.518e-18	2.02e-16
GO: Biological Process	GO:0009890	negative regulation of biosynthetic process	4.915e-18	2.176e-16
GO: Biological Process	GO:0050678	regulation of epithelial cell proliferation	5.259e-18	2.306e-16
GO: Biological Process	GO:2000113	negative regulation of cellular macromolecule biosynthetic process	5.562e-18	2.416e-16
GO: Biological Process	GO:0003006	developmental process involved in reproduction	7.31e-18	3.145e-16
Pathway	83111	Prostate cancer	2.262e-18	3.212e-16
Pathway	83117	Acute myeloid leukemia	2.421e-18	3.212e-16
GO: Biological Process	GO:0060322	head development	7.556e-18	3.221e-16
GO: Biological Process	GO:0030334	regulation of cell migration	9.35e-18	3.949e-16
GO: Biological Process	GO:0032870	cellular response to hormone stimulus	1.064e-17	4.454e-16
GO: Biological Process	GO:1903507	negative regulation of nucleic acid-templated transcription	1.215e-17	5.038e-16
GO: Biological Process	GO:0030335	positive regulation of cell migration	1.536e-17	6.312e-16
GO: Biological Process	GO:1902679	negative regulation of RNA biosynthetic process	1.737e-17	7.073e-16
GO: Biological Process	GO:0022414	reproductive process	1.924e-17	7.765e-16
GO: Biological Process	GO:0045934	negative regulation of nucleobase-containing compound metabolic process	1.966e-17	7.866e-16
GO: Biological Process	GO:0000003	reproduction	2.009e-17	7.907e-16
GO: Biological Process	GO:0031327	negative regulation of cellular biosynthetic process	2.011e-17	7.907e-16
GO: Biological Process	GO:0043549	regulation of kinase activity	2.349e-17	9.158e-16
GO: Molecular Function	GO:0019899	enzyme binding	3.388e-18	9.385e-16
GO: Biological Process	GO:0048585	negative regulation of response to stimulus	2.602e-17	1.006e-15
GO: Biological Process	GO:0007417	central nervous system development	3.484e-17	1.335e-15
GO: Biological Process	GO:0010558	negative regulation of macromolecule biosynthetic process	3.899e-17	1.482e-15
GO: Biological Process	GO:0044702	single organism reproductive process	4.824e-17	1.818e-15
GO: Biological Process	GO:0051253	negative regulation of RNA metabolic process	5.283e-17	1.975e-15
GO: Biological Process	GO:0007049	cell cycle	6.58e-17	2.44e-15
GO: Biological Process	GO:0048660	regulation of smooth muscle cell proliferation	7.3e-17	2.685e-15
GO: Biological Process	GO:0048659	smooth muscle cell proliferation	1.162e-16	4.241e-15
GO: Biological Process	GO:0072358	cardiovascular system development	1.463e-16	5.253e-15
GO: Biological Process	GO:0072359	circulatory system development	1.463e-16	5.253e-15
GO: Biological Process	GO:0045860	positive regulation of protein kinase activity	1.568e-16	5.586e-15
Pathway	1270302	Developmental Biology	6.242e-17	6.467e-15
Pathway	868086	Rap1 signaling pathway	6.319e-17	6.467e-15
Pathway	P04393	Ras Pathway	6.335e-17	6.467e-15
GO: Biological Process	GO:0060284	regulation of cell development	1.844e-16	6.518e-15
GO: Biological Process	GO:0010648	negative regulation of cell communication	1.872e-16	6.567e-15
GO: Biological Process	GO:0071407	cellular response to organic cyclic compound	1.974e-16	6.873e-15
GO: Biological Process	GO:0006259	DNA metabolic process	2.357e-16	8.143e-15
GO: Biological Process	GO:0010942	positive regulation of cell death	2.432e-16	8.34e-15
Pathway	1269318	Signaling by Interleukins	1.02e-16	9.67e-15
GO: Biological Process	GO:0010001	glial cell differentiation	2.965e-16	1.009e-14
GO: Biological Process	GO:0097305	response to alcohol	3.011e-16	1.017e-14
GO: Biological Process	GO:0001667	ameboidal-type cell migration	3.094e-16	1.038e-14
GO: Biological Process	GO:0050679	positive regulation of epithelial cell proliferation	3.288e-16	1.095e-14
Pathway	137930	Signaling events mediated by Hepatocyte Growth Factor Receptor (c-Met)	1.5e-16	1.327e-14
Pathway	1026136	Signaling pathways regulating pluripotency of stem cells	2.437e-16	2.021e-14
GO: Molecular Function	GO:0019901	protein kinase binding	1.637e-16	2.623e-14
GO: Molecular Function	GO:0019900	kinase binding	1.894e-16	2.623e-14
Pathway	83067	Focal adhesion	3.94e-16	3.075e-14
GO: Biological Process	GO:0023057	negative regulation of signaling	9.999e-16	3.305e-14
GO: Biological Process	GO:0051052	regulation of DNA metabolic process	1.062e-15	3.485e-14
Pathway	1404798	EGFR tyrosine kinase inhibitor resistance	5.985e-16	4.413e-14
GO: Biological Process	GO:0018193	peptidyl-amino acid modification	1.541e-15	5.019e-14
GO: Biological Process	GO:0007420	brain development	1.796e-15	5.81e-14
Pathway	138057	ErbB1 downstream signaling	9.49e-16	6.628e-14
Pathway	83108	Pancreatic cancer	1.054e-15	6.991e-14
GO: Biological Process	GO:0051093	negative regulation of developmental process	2.296e-15	7.374e-14
GO: Biological Process	GO:0045596	negative regulation of cell differentiation	2.537e-15	8.092e-14
GO: Biological Process	GO:0001775	cell activation	2.608e-15	8.262e-14
Pathway	83107	Renal cell carcinoma	1.309e-15	8.272e-14
GO: Biological Process	GO:0045859	regulation of protein kinase activity	2.857e-15	8.985e-14
GO: Biological Process	GO:0009968	negative regulation of signal transduction	3.183e-15	9.944e-14
Pathway	M14512	Influence of Ras and Rho proteins on G1 to S Transition	1.771e-15	1.045e-13
Pathway	M19358	Signaling of Hepatocyte Growth Factor Receptor	1.811e-15	1.045e-13
GO: Biological Process	GO:0050767	regulation of neurogenesis	4.235e-15	1.314e-13
GO: Biological Process	GO:0043065	positive regulation of apoptotic process	5.606e-15	1.728e-13
Pathway	137994	CDC42 signaling events	3.67e-15	2.029e-13
GO: Biological Process	GO:0043068	positive regulation of programmed cell death	6.86e-15	2.1e-13
GO: Biological Process	GO:0050769	positive regulation of neurogenesis	7.267e-15	2.21e-13
GO: Biological Process	GO:0051241	negative regulation of multicellular organismal process	7.43e-15	2.244e-13
GO: Biological Process	GO:0051960	regulation of nervous system development	7.748e-15	2.325e-13
Pathway	169348	Signaling events mediated by focal adhesion kinase	4.4e-15	2.336e-13
GO: Biological Process	GO:0002682	regulation of immune system process	8.145e-15	2.428e-13
Pathway	1269298	Fc epsilon receptor (FCERI) signaling	5.214e-15	2.661e-13
GO: Biological Process	GO:0051962	positive regulation of nervous system development	9.091e-15	2.692e-13
GO: Biological Process	GO:0009790	embryo development	9.596e-15	2.824e-13
GO: Biological Process	GO:0042493	response to drug	1.301e-14	3.803e-13
GO: Molecular Function	GO:0003682	chromatin binding	4.335e-15	4.803e-13
GO: Biological Process	GO:0048608	reproductive structure development	1.872e-14	5.439e-13
GO: Biological Process	GO:0060562	epithelial tube morphogenesis	1.948e-14	5.622e-13
GO: Biological Process	GO:0032355	response to estradiol	2.058e-14	5.903e-13
GO: Biological Process	GO:0000904	cell morphogenesis involved in differentiation	2.073e-14	5.909e-13
GO: Biological Process	GO:0061458	reproductive system development	2.196e-14	6.222e-13
GO: Biological Process	GO:0031960	response to corticosteroid	2.253e-14	6.344e-13
GO: Biological Process	GO:0022612	gland morphogenesis	2.472e-14	6.918e-13
GO: Biological Process	GO:0010631	epithelial cell migration	2.925e-14	8.136e-13
GO: Biological Process	GO:0009612	response to mechanical stimulus	3.126e-14	8.641e-13
GO: Biological Process	GO:0090132	epithelium migration	3.566e-14	9.799e-13
Pathway	137960	Osteopontin-mediated events	2.073e-14	1.019e-12
GO: Biological Process	GO:0071396	cellular response to lipid	3.83e-14	1.046e-12
GO: Biological Process	GO:0030182	neuron differentiation	4.546e-14	1.234e-12
GO: Biological Process	GO:0090130	tissue migration	5.258e-14	1.419e-12
Pathway	1268855	Diseases of signal transduction	3.625e-14	1.718e-12
Pathway	1269483	VEGFA-VEGFR2 Pathway	4.06e-14	1.858e-12
GO: Biological Process	GO:0016337	single organismal cell-cell adhesion	7.23e-14	1.94e-12
GO: Biological Process	GO:0051091	positive regulation of sequence-specific DNA binding transcription factor activity	7.673e-14	2.047e-12
Pathway	1059538	Central carbon metabolism in cancer	4.831e-14	2.137e-12
GO: Biological Process	GO:0001503	ossification	8.126e-14	2.155e-12
GO: Biological Process	GO:0000902	cell morphogenesis	8.723e-14	2.3e-12
Pathway	137955	ErbB2/ErbB3 signaling events	5.792e-14	2.479e-12
Pathway	83049	ErbB signaling pathway	6.106e-14	2.532e-12
Pathway	1269480	Signaling by VEGF	6.484e-14	2.604e-12
Pathway	868085	Ras signaling pathway	6.673e-14	2.604e-12
GO: Biological Process	GO:0045787	positive regulation of cell cycle	1.014e-13	2.659e-12
GO: Biological Process	GO:0048863	stem cell differentiation	1.026e-13	2.674e-12
GO: Biological Process	GO:1901214	regulation of neuron death	1.488e-13	3.857e-12
GO: Biological Process	GO:0009314	response to radiation	1.509e-13	3.888e-12
Pathway	814182	Prolactin signaling pathway	1.238e-13	4.692e-12
Pathway	1269310	Cytokine Signaling in Immune system	1.337e-13	4.93e-12
GO: Biological Process	GO:0045785	positive regulation of cell adhesion	2e-13	5.124e-12
GO: Biological Process	GO:0061138	morphogenesis of a branching epithelium	2.235e-13	5.694e-12
GO: Biological Process	GO:0097190	apoptotic signaling pathway	2.438e-13	6.178e-12
Pathway	83070	Adherens junction	1.765e-13	6.298e-12
Pathway	694606	Hepatitis B	1.804e-13	6.298e-12
GO: Biological Process	GO:0010035	response to inorganic substance	2.796e-13	7.045e-12
GO: Biological Process	GO:0098602	single organism cell adhesion	3.064e-13	7.679e-12
GO: Biological Process	GO:0048754	branching morphogenesis of an epithelial tube	3.17e-13	7.902e-12
GO: Biological Process	GO:0008285	negative regulation of cell proliferation	4.082e-13	1.012e-11
Pathway	83115	Bladder cancer	3.409e-13	1.16e-11
GO: Biological Process	GO:0043627	response to estrogen	4.819e-13	1.188e-11
GO: Biological Process	GO:0071900	regulation of protein serine/threonine kinase activity	4.98e-13	1.221e-11
GO: Biological Process	GO:0032989	cellular component morphogenesis	5.212e-13	1.271e-11
Pathway	83119	Non-small cell lung cancer	4.24e-13	1.407e-11
GO: Biological Process	GO:0001763	morphogenesis of a branching structure	6.166e-13	1.496e-11
GO: Biological Process	GO:0048609	multicellular organismal reproductive process	6.538e-13	1.578e-11
GO: Molecular Function	GO:0043565	sequence-specific DNA binding	1.71e-13	1.579e-11
GO: Biological Process	GO:0048534	hematopoietic or lymphoid organ development	8.569e-13	2.057e-11
GO: Biological Process	GO:0032504	multicellular organism reproduction	9.219e-13	2.201e-11
GO: Biological Process	GO:0070997	neuron death	1.011e-12	2.402e-11
Pathway	1269443	Signalling by NGF	7.939e-13	2.57e-11
GO: Biological Process	GO:0080135	regulation of cellular response to stress	1.092e-12	2.58e-11
GO: Biological Process	GO:0030900	forebrain development	1.217e-12	2.86e-11
GO: Biological Process	GO:0080134	regulation of response to stress	1.228e-12	2.872e-11
Pathway	921162	FoxO signaling pathway	9.56e-13	3.02e-11
GO: Biological Process	GO:1901215	negative regulation of neuron death	1.387e-12	3.22e-11
GO: Biological Process	GO:0043405	regulation of MAP kinase activity	1.391e-12	3.22e-11
GO: Biological Process	GO:0022402	cell cycle process	1.411e-12	3.251e-11
GO: Biological Process	GO:1901652	response to peptide	1.471e-12	3.371e-11
GO: Biological Process	GO:0048646	anatomical structure formation involved in morphogenesis	1.858e-12	4.237e-11
GO: Molecular Function	GO:0008134	transcription factor binding	5.65e-13	4.472e-11
GO: Biological Process	GO:0048017	inositol lipid-mediated signaling	2.052e-12	4.655e-11
GO: Biological Process	GO:0007568	aging	2.095e-12	4.73e-11
Pathway	1269299	FCERI mediated MAPK activation	1.69e-12	5.215e-11
Pathway	1270303	Axon guidance	1.756e-12	5.295e-11
GO: Biological Process	GO:0072089	stem cell proliferation	2.399e-12	5.391e-11
Pathway	138058	BCR signaling pathway	1.904e-12	5.615e-11
GO: Biological Process	GO:0022603	regulation of anatomical structure morphogenesis	2.611e-12	5.837e-11
GO: Biological Process	GO:0030155	regulation of cell adhesion	2.725e-12	6.064e-11
GO: Biological Process	GO:0002520	immune system development	2.861e-12	6.334e-11
Pathway	137971	Paxillin-independent events mediated by a4b1 and a4b7	2.286e-12	6.594e-11
GO: Biological Process	GO:0022407	regulation of cell-cell adhesion	3.031e-12	6.679e-11
GO: Molecular Function	GO:0000981	RNA polymerase II transcription factor activity, sequence-specific DNA binding	1.086e-12	7.521e-11
Pathway	1383025	Signaling by PTK6	2.685e-12	7.58e-11
GO: Biological Process	GO:0010718	positive regulation of epithelial to mesenchymal transition	3.968e-12	8.701e-11
Pathway	83114	Melanoma	3.174e-12	8.709e-11
Pathway	946598	Thyroid hormone signaling pathway	3.216e-12	8.709e-11
Pathway	M7897	Inhibition of Cellular Proliferation by Gleevec	3.484e-12	9.064e-11
Pathway	M17294	Ras Signaling Pathway	3.484e-12	9.064e-11
GO: Biological Process	GO:0043434	response to peptide hormone	4.27e-12	9.318e-11
GO: Biological Process	GO:0098727	maintenance of cell number	4.602e-12	9.976e-11
GO: Biological Process	GO:0048598	embryonic morphogenesis	4.615e-12	9.976e-11
GO: Biological Process	GO:0002684	positive regulation of immune system process	4.917e-12	1.058e-10
GO: Biological Process	GO:0010770	positive regulation of cell morphogenesis involved in differentiation	5.293e-12	1.133e-10
GO: Biological Process	GO:0098609	cell-cell adhesion	5.493e-12	1.171e-10
GO: Biological Process	GO:0061180	mammary gland epithelium development	5.973e-12	1.267e-10
Pathway	M11520	TPO Signaling Pathway	5.193e-12	1.313e-10
Pathway	1269501	MAPK family signaling cascades	5.244e-12	1.313e-10
GO: Biological Process	GO:0061061	muscle structure development	6.33e-12	1.337e-10
Pathway	99051	Chemokine signaling pathway	5.66e-12	1.391e-10
GO: Biological Process	GO:0007507	heart development	7.722e-12	1.623e-10
GO: Biological Process	GO:1901699	cellular response to nitrogen compound	8.205e-12	1.717e-10
Pathway	692234	PI3K-Akt signaling pathway	7.334e-12	1.77e-10
GO: Biological Process	GO:0014013	regulation of gliogenesis	8.953e-12	1.856e-10
GO: Biological Process	GO:0072091	regulation of stem cell proliferation	8.953e-12	1.856e-10
GO: Biological Process	GO:0043523	regulation of neuron apoptotic process	9.829e-12	2.029e-10
GO: Biological Process	GO:0040007	growth	1.001e-11	2.056e-10
Pathway	1319988	AGE-RAGE signaling pathway in diabetic complications	9.004e-12	2.096e-10
Pathway	1059539	Choline metabolism in cancer	9.004e-12	2.096e-10
Pathway	P00053	T cell activation	9.548e-12	2.184e-10
GO: Molecular Function	GO:0046982	protein heterodimerization activity	3.901e-12	2.265e-10
GO: Molecular Function	GO:0004672	protein kinase activity	4.089e-12	2.265e-10
GO: Biological Process	GO:0071383	cellular response to steroid hormone stimulus	1.113e-11	2.277e-10
GO: Biological Process	GO:0030879	mammary gland development	1.142e-11	2.326e-10
Pathway	P00047	PDGF signaling pathway	1.04e-11	2.338e-10
GO: Biological Process	GO:2001233	regulation of apoptotic signaling pathway	1.365e-11	2.767e-10
GO: Biological Process	GO:0030097	hemopoiesis	1.561e-11	3.151e-10
Pathway	83080	T cell receptor signaling pathway	1.454e-11	3.215e-10
GO: Biological Process	GO:0007159	leukocyte cell-cell adhesion	1.691e-11	3.397e-10
GO: Biological Process	GO:0030522	intracellular receptor signaling pathway	1.716e-11	3.434e-10
GO: Biological Process	GO:0031099	regeneration	1.85e-11	3.672e-10
GO: Biological Process	GO:0045786	negative regulation of cell cycle	1.852e-11	3.672e-10
GO: Biological Process	GO:0050865	regulation of cell activation	1.915e-11	3.782e-10
GO: Biological Process	GO:0051054	positive regulation of DNA metabolic process	1.969e-11	3.87e-10
Pathway	137961	EPHA2 forward signaling	2.039e-11	4.435e-10
Pathway	M287	Erk1/Erk2 Mapk Signaling pathway	2.141e-11	4.583e-10
GO: Biological Process	GO:0038093	Fc receptor signaling pathway	2.368e-11	4.636e-10
GO: Biological Process	GO:0043542	endothelial cell migration	2.594e-11	5.056e-10
GO: Biological Process	GO:0048511	rhythmic process	2.773e-11	5.382e-10
GO: Biological Process	GO:0055123	digestive system development	2.786e-11	5.385e-10
GO: Biological Process	GO:0048015	phosphatidylinositol-mediated signaling	2.84e-11	5.466e-10
Pathway	83112	Thyroid cancer	2.939e-11	6.19e-10
GO: Molecular Function	GO:0016301	kinase activity	1.339e-11	6.196e-10
GO: Molecular Function	GO:0046983	protein dimerization activity	1.538e-11	6.196e-10
GO: Molecular Function	GO:0044212	transcription regulatory region DNA binding	1.654e-11	6.196e-10
GO: Molecular Function	GO:0016773	phosphotransferase activity, alcohol group as acceptor	1.747e-11	6.196e-10
GO: Molecular Function	GO:0000975	regulatory region DNA binding	1.774e-11	6.196e-10
GO: Molecular Function	GO:0001228	transcriptional activator activity, RNA polymerase II transcription regulatory region sequence-specific binding	1.789e-11	6.196e-10
GO: Molecular Function	GO:0001067	regulatory region nucleic acid binding	1.902e-11	6.198e-10
GO: Biological Process	GO:1903706	regulation of hemopoiesis	3.391e-11	6.498e-10
GO: Biological Process	GO:0048709	oligodendrocyte differentiation	3.453e-11	6.59e-10
Pathway	M7552	Role of EGF Receptor Transactivation by GPCRs in Cardiac Hypertrophy	3.315e-11	6.769e-10
Pathway	138048	Nongenotropic Androgen signaling	3.315e-11	6.769e-10
GO: Biological Process	GO:0072593	reactive oxygen species metabolic process	3.747e-11	7.091e-10
GO: Biological Process	GO:0051402	neuron apoptotic process	3.747e-11	7.091e-10
GO: Biological Process	GO:2000177	regulation of neural precursor cell proliferation	3.84e-11	7.237e-10
GO: Molecular Function	GO:0000982	transcription factor activity, RNA polymerase II core promoter proximal region sequence-specific binding	2.39e-11	7.356e-10
Pathway	83110	Glioma	3.997e-11	8.036e-10
GO: Biological Process	GO:0071902	positive regulation of protein serine/threonine kinase activity	4.469e-11	8.387e-10
Pathway	M13863	MAPKinase Signaling Pathway	4.363e-11	8.642e-10
Pathway	83065	Axon guidance	4.571e-11	8.92e-10
Pathway	137928	LPA receptor mediated events	4.695e-11	9.028e-10
Pathway	1470923	Interleukin-4 and 13 signaling	4.908e-11	9.304e-10
Pathway	83089	Regulation of actin cytoskeleton	5.076e-11	9.488e-10
Pathway	M1909	EGF Signaling Pathway	5.335e-11	9.833e-10
GO: Biological Process	GO:0051249	regulation of lymphocyte activation	5.273e-11	9.856e-10
Pathway	1269487	Signaling by SCF-KIT	6.231e-11	1.133e-09
GO: Biological Process	GO:0045321	leukocyte activation	6.279e-11	1.168e-09
GO: Biological Process	GO:0030855	epithelial cell differentiation	6.298e-11	1.168e-09
GO: Biological Process	GO:0051384	response to glucocorticoid	6.347e-11	1.172e-09
GO: Biological Process	GO:0019216	regulation of lipid metabolic process	6.593e-11	1.212e-09
GO: Biological Process	GO:2000377	regulation of reactive oxygen species metabolic process	6.779e-11	1.237e-09
GO: Biological Process	GO:0019827	stem cell population maintenance	6.779e-11	1.237e-09
GO: Biological Process	GO:0022409	positive regulation of cell-cell adhesion	7.466e-11	1.357e-09
GO: Biological Process	GO:0010564	regulation of cell cycle process	7.504e-11	1.358e-09
GO: Biological Process	GO:0001944	vasculature development	8.192e-11	1.477e-09
Pathway	1269620	IRS-related events triggered by IGF1R	8.692e-11	1.538e-09
Pathway	1269618	IGF1R signaling cascade	8.692e-11	1.538e-09
Pathway	1269617	Signaling by Type 1 Insulin-like Growth Factor 1 Receptor (IGF1R)	9.154e-11	1.598e-09
Pathway	138005	E-cadherin signaling in the nascent adherens junction	9.275e-11	1.598e-09
GO: Biological Process	GO:0009416	response to light stimulus	9.225e-11	1.656e-09
GO: Biological Process	GO:0001525	angiogenesis	9.41e-11	1.683e-09
GO: Biological Process	GO:0002521	leukocyte differentiation	9.542e-11	1.7e-09
GO: Biological Process	GO:0038095	Fc-epsilon receptor signaling pathway	9.923e-11	1.761e-09
Pathway	83116	Chronic myeloid leukemia	1.167e-10	1.948e-09
Pathway	83081	B cell receptor signaling pathway	1.167e-10	1.948e-09
Pathway	M2623	IGF-1 Signaling Pathway	1.189e-10	1.948e-09
Pathway	M15926	Trefoil Factors Initiate Mucosal Healing	1.189e-10	1.948e-09
GO: Biological Process	GO:1903037	regulation of leukocyte cell-cell adhesion	1.133e-10	2.003e-09
GO: Biological Process	GO:0010638	positive regulation of organelle organization	1.206e-10	2.124e-09
GO: Biological Process	GO:0033273	response to vitamin	1.378e-10	2.417e-09
Pathway	1269284	DAP12 signaling	1.519e-10	2.458e-09
Pathway	799177	Estrogen signaling pathway	1.632e-10	2.609e-09
GO: Biological Process	GO:0009991	response to extracellular stimulus	1.541e-10	2.693e-09
GO: Biological Process	GO:0071496	cellular response to external stimulus	1.568e-10	2.729e-09
GO: Biological Process	GO:0048514	blood vessel morphogenesis	1.584e-10	2.748e-09
GO: Biological Process	GO:0042692	muscle cell differentiation	1.643e-10	2.839e-09
GO: Molecular Function	GO:0051427	hormone receptor binding	9.778e-11	2.851e-09
Pathway	137958	Endothelins	1.82e-10	2.875e-09
GO: Biological Process	GO:1903039	positive regulation of leukocyte cell-cell adhesion	1.68e-10	2.891e-09
GO: Biological Process	GO:0048568	embryonic organ development	1.693e-10	2.904e-09
GO: Biological Process	GO:0048565	digestive tract development	1.795e-10	3.055e-09
GO: Biological Process	GO:0014066	regulation of phosphatidylinositol 3-kinase signaling	1.795e-10	3.055e-09
GO: Biological Process	GO:0008015	blood circulation	1.833e-10	3.108e-09
GO: Biological Process	GO:0046649	lymphocyte activation	1.845e-10	3.117e-09
GO: Biological Process	GO:0050867	positive regulation of cell activation	1.903e-10	3.203e-09
GO: Biological Process	GO:0003013	circulatory system process	1.999e-10	3.352e-09
Pathway	138071	PDGFR-beta signaling pathway	2.17e-10	3.388e-09
GO: Biological Process	GO:0046777	protein autophosphorylation	2.06e-10	3.435e-09
GO: Biological Process	GO:0060740	prostate gland epithelium morphogenesis	2.063e-10	3.435e-09
GO: Biological Process	GO:2000738	positive regulation of stem cell differentiation	2.1e-10	3.483e-09
Pathway	149807	Bacterial invasion of epithelial cells	2.339e-10	3.609e-09
Pathway	1017634	cAMP signaling pathway	2.386e-10	3.64e-09
Pathway	137969	Signaling events mediated by PRL	2.477e-10	3.735e-09
Pathway	1269185	Downstream signaling events of B Cell Receptor (BCR)	2.551e-10	3.804e-09
GO: Biological Process	GO:0051336	regulation of hydrolase activity	2.46e-10	4.065e-09
GO: Biological Process	GO:0040008	regulation of growth	2.475e-10	4.075e-09
GO: Biological Process	GO:0048661	positive regulation of smooth muscle cell proliferation	2.654e-10	4.354e-09
Pathway	1269283	DAP12 interactions	2.955e-10	4.357e-09
GO: Biological Process	GO:0001837	epithelial to mesenchymal transition	2.793e-10	4.565e-09
GO: Biological Process	GO:0003007	heart morphogenesis	2.916e-10	4.75e-09
GO: Biological Process	GO:0051248	negative regulation of protein metabolic process	3.011e-10	4.878e-09
GO: Biological Process	GO:0010038	response to metal ion	3.016e-10	4.878e-09
GO: Biological Process	GO:0001568	blood vessel development	3.138e-10	5.058e-09
Pathway	M6355	Erk and PI-3 Kinase Are Necessary for Collagen Binding in Corneal Epithelia	3.475e-10	5.068e-09
GO: Biological Process	GO:0060512	prostate gland morphogenesis	3.222e-10	5.175e-09
GO: Biological Process	GO:0048546	digestive tract morphogenesis	3.295e-10	5.273e-09
GO: Molecular Function	GO:0003700	transcription factor activity, sequence-specific DNA binding	2.002e-10	5.281e-09
GO: Molecular Function	GO:0001071	nucleic acid binding transcription factor activity	2.002e-10	5.281e-09
GO: Biological Process	GO:0001101	response to acid chemical	3.503e-10	5.587e-09
GO: Biological Process	GO:0043524	negative regulation of neuron apoptotic process	3.594e-10	5.712e-09
GO: Biological Process	GO:0070489	T cell aggregation	3.679e-10	5.806e-09
GO: Biological Process	GO:0042110	T cell activation	3.679e-10	5.806e-09
GO: Biological Process	GO:0071593	lymphocyte aggregation	3.791e-10	5.963e-09
GO: Biological Process	GO:0030850	prostate gland development	3.807e-10	5.967e-09
GO: Biological Process	GO:0030278	regulation of ossification	3.903e-10	6.097e-09
GO: Biological Process	GO:0007584	response to nutrient	4.36e-10	6.787e-09
GO: Biological Process	GO:0002694	regulation of leukocyte activation	4.403e-10	6.83e-09
GO: Biological Process	GO:0030038	contractile actin filament bundle assembly	4.522e-10	6.967e-09
GO: Biological Process	GO:0043149	stress fiber assembly	4.522e-10	6.967e-09
GO: Molecular Function	GO:0005102	receptor binding	2.812e-10	7.004e-09
GO: Molecular Function	GO:0019904	protein domain specific binding	2.908e-10	7.004e-09
GO: Biological Process	GO:0045667	regulation of osteoblast differentiation	4.586e-10	7.042e-09
GO: Biological Process	GO:0070486	leukocyte aggregation	4.672e-10	7.151e-09
GO: Biological Process	GO:0051301	cell division	4.708e-10	7.181e-09
GO: Biological Process	GO:0071417	cellular response to organonitrogen compound	4.956e-10	7.536e-09
GO: Biological Process	GO:0031667	response to nutrient levels	5.153e-10	7.797e-09
GO: Biological Process	GO:0007155	cell adhesion	5.163e-10	7.797e-09
GO: Molecular Function	GO:0003690	double-stranded DNA binding	3.438e-10	7.874e-09
GO: Molecular Function	GO:0016772	transferase activity, transferring phosphorus-containing groups	3.553e-10	7.874e-09
GO: Molecular Function	GO:0035257	nuclear hormone receptor binding	3.771e-10	8.034e-09
GO: Molecular Function	GO:0001077	transcriptional activator activity, RNA polymerase II core promoter proximal region sequence-specific binding	3.998e-10	8.203e-09
Pathway	1269460	NGF signalling via TRKA from the plasma membrane	5.812e-10	8.383e-09
GO: Biological Process	GO:0018108	peptidyl-tyrosine phosphorylation	5.629e-10	8.474e-09
GO: Biological Process	GO:0014065	phosphatidylinositol 3-kinase signaling	5.683e-10	8.527e-09
Pathway	1269419	Signaling by FGFR4	6.076e-10	8.669e-09
GO: Biological Process	GO:0018212	peptidyl-tyrosine modification	6.046e-10	9.041e-09
Pathway	1268854	Disease	6.438e-10	9.089e-09
GO: Biological Process	GO:0022610	biological adhesion	6.164e-10	9.188e-09
Pathway	1269431	IRS-mediated signalling	6.636e-10	9.27e-09
Pathway	83048	MAPK signaling pathway	6.819e-10	9.425e-09
GO: Biological Process	GO:0061351	neural precursor cell proliferation	6.453e-10	9.587e-09
GO: Molecular Function	GO:0035258	steroid hormone receptor binding	4.932e-10	9.759e-09
GO: Biological Process	GO:0007267	cell-cell signaling	6.761e-10	1.001e-08
Pathway	1269429	Insulin receptor signalling cascade	7.682e-10	1.051e-08
GO: Biological Process	GO:0050863	regulation of T cell activation	7.141e-10	1.054e-08
GO: Biological Process	GO:0048713	regulation of oligodendrocyte differentiation	7.255e-10	1.064e-08
GO: Biological Process	GO:0038128	ERBB2 signaling pathway	7.255e-10	1.064e-08
GO: Biological Process	GO:0014074	response to purine-containing compound	7.316e-10	1.069e-08
Pathway	1269322	Interleukin receptor SHC signaling	8.02e-10	1.086e-08
GO: Biological Process	GO:0006275	regulation of DNA replication	7.785e-10	1.134e-08
Pathway	137932	IL6-mediated signaling events	9.108e-10	1.212e-08
Pathway	137940	Signaling events mediated by VEGFR1 and VEGFR2	9.136e-10	1.212e-08
GO: Biological Process	GO:0045165	cell fate commitment	8.514e-10	1.233e-08
GO: Biological Process	GO:0031175	neuron projection development	8.533e-10	1.233e-08
GO: Biological Process	GO:2000736	regulation of stem cell differentiation	8.54e-10	1.233e-08
GO: Biological Process	GO:0007265	Ras protein signal transduction	8.686e-10	1.25e-08
GO: Biological Process	GO:0051147	regulation of muscle cell differentiation	9.357e-10	1.338e-08
GO: Biological Process	GO:0010632	regulation of epithelial cell migration	9.357e-10	1.338e-08
GO: Biological Process	GO:0001649	osteoblast differentiation	9.647e-10	1.375e-08
Pathway	1269479	Downstream signal transduction	1.061e-09	1.394e-08
Pathway	1269321	Interleukin-2 signaling	1.162e-09	1.511e-08
Pathway	M4388	Cadmium induces DNA synthesis and proliferation in macrophages	1.188e-09	1.53e-08
GO: Biological Process	GO:0034109	homotypic cell-cell adhesion	1.128e-09	1.603e-08
GO: Biological Process	GO:0051149	positive regulation of muscle cell differentiation	1.197e-09	1.695e-08
Pathway	P04398	p53 pathway feedback loops 2	1.337e-09	1.706e-08
GO: Biological Process	GO:2001234	negative regulation of apoptotic signaling pathway	1.304e-09	1.841e-08
GO: Biological Process	GO:0043406	positive regulation of MAP kinase activity	1.439e-09	2.026e-08
Pathway	749777	Hippo signaling pathway	1.664e-09	2.103e-08
Pathway	1427866	RET signaling	1.75e-09	2.191e-08
GO: Biological Process	GO:0034110	regulation of homotypic cell-cell adhesion	1.591e-09	2.232e-08
Pathway	1269323	Interleukin-3, 5 and GM-CSF signaling	1.84e-09	2.282e-08
Pathway	M19784	T Cell Receptor Signaling Pathway	1.927e-09	2.368e-08
GO: Biological Process	GO:0097306	cellular response to alcohol	1.757e-09	2.458e-08
GO: Biological Process	GO:0033043	regulation of organelle organization	1.773e-09	2.473e-08
GO: Biological Process	GO:0010717	regulation of epithelial to mesenchymal transition	1.788e-09	2.486e-08
GO: Biological Process	GO:0060537	muscle tissue development	1.795e-09	2.488e-08
GO: Biological Process	GO:0050776	regulation of immune response	1.811e-09	2.503e-08
GO: Biological Process	GO:0034112	positive regulation of homotypic cell-cell adhesion	1.834e-09	2.527e-08
Pathway	1457794	Signaling by MET	2.108e-09	2.567e-08
GO: Biological Process	GO:0061614	pri-miRNA transcription from RNA polymerase II promoter	1.922e-09	2.64e-08
GO: Molecular Function	GO:0032403	protein complex binding	1.408e-09	2.69e-08
Pathway	1269183	Signaling by the B Cell Receptor (BCR)	2.39e-09	2.883e-08
GO: Biological Process	GO:0001655	urogenital system development	2.128e-09	2.915e-08
Pathway	1269428	Signaling by Insulin receptor	2.445e-09	2.923e-08
GO: Biological Process	GO:0016055	Wnt signaling pathway	2.183e-09	2.982e-08
Pathway	138008	a6b1 and a6b4 Integrin signaling	2.53e-09	2.997e-08
GO: Biological Process	GO:0043401	steroid hormone mediated signaling pathway	2.235e-09	3.043e-08
Pathway	M7860	Nerve growth factor pathway (NGF)	2.72e-09	3.194e-08
Pathway	1269478	Signaling by PDGF	2.865e-09	3.335e-08
Pathway	1269473	PI3K/AKT activation	2.946e-09	3.4e-08
GO: Biological Process	GO:0045685	regulation of glial cell differentiation	2.515e-09	3.414e-08
GO: Biological Process	GO:0045664	regulation of neuron differentiation	2.548e-09	3.448e-08
GO: Biological Process	GO:0030030	cell projection organization	2.648e-09	3.573e-08
GO: Biological Process	GO:0032269	negative regulation of cellular protein metabolic process	2.733e-09	3.677e-08
Pathway	M2529	PDGF Signaling Pathway	3.218e-09	3.681e-08
GO: Biological Process	GO:0044087	regulation of cellular component biogenesis	2.748e-09	3.687e-08
GO: Biological Process	GO:0000278	mitotic cell cycle	2.789e-09	3.73e-08
GO: Biological Process	GO:0002768	immune response-regulating cell surface receptor signaling pathway	2.826e-09	3.769e-08
GO: Biological Process	GO:0042592	homeostatic process	2.896e-09	3.85e-08
GO: Biological Process	GO:0048666	neuron development	2.926e-09	3.871e-08
GO: Biological Process	GO:0007050	cell cycle arrest	2.928e-09	3.871e-08
Pathway	1269489	Signaling by ERBB2	3.807e-09	4.318e-08
GO: Biological Process	GO:0007346	regulation of mitotic cell cycle	3.342e-09	4.405e-08
Pathway	138002	E-cadherin signaling in keratinocytes	3.951e-09	4.444e-08
Pathway	138047	EPHB forward signaling	4.059e-09	4.527e-08
Pathway	P00034	Integrin signalling pathway	4.208e-09	4.654e-08
GO: Biological Process	GO:0045834	positive regulation of lipid metabolic process	3.651e-09	4.799e-08
Pathway	137976	IL2-mediated signaling events	4.472e-09	4.904e-08
GO: Biological Process	GO:0030036	actin cytoskeleton organization	3.922e-09	5.137e-08
GO: Biological Process	GO:0051251	positive regulation of lymphocyte activation	3.931e-09	5.137e-08
GO: Biological Process	GO:1901654	response to ketone	4.039e-09	5.264e-08
GO: Biological Process	GO:0045666	positive regulation of neuron differentiation	4.127e-09	5.363e-08
Pathway	M14899	Angiotensin II mediated activation of JNK Pathway via Pyk2 dependent signaling	5.081e-09	5.526e-08
GO: Biological Process	GO:0048806	genitalia development	4.51e-09	5.844e-08
GO: Biological Process	GO:0044703	multi-organism reproductive process	4.588e-09	5.928e-08
GO: Biological Process	GO:2000648	positive regulation of stem cell proliferation	4.766e-09	6.14e-08
GO: Biological Process	GO:0016570	histone modification	5.163e-09	6.633e-08
GO: Biological Process	GO:0035019	somatic stem cell population maintenance	5.274e-09	6.757e-08
Pathway	137944	IL1-mediated signaling events	6.312e-09	6.81e-08
GO: Biological Process	GO:0006325	chromatin organization	5.44e-09	6.951e-08
Pathway	1269632	Signaling by Leptin	6.819e-09	7.239e-08
Pathway	373901	HTLV-I infection	6.819e-09	7.239e-08
Pathway	169352	Regulation of Wnt-mediated beta catenin signaling and target gene transcription	7.198e-09	7.581e-08
GO: Biological Process	GO:0030099	myeloid cell differentiation	6.152e-09	7.838e-08
GO: Biological Process	GO:0018105	peptidyl-serine phosphorylation	6.192e-09	7.845e-08
GO: Biological Process	GO:1901342	regulation of vasculature development	6.192e-09	7.845e-08
GO: Biological Process	GO:0001501	skeletal system development	6.246e-09	7.891e-08
Pathway	M19043	Adrenergic Pathway	7.788e-09	8.074e-08
Pathway	169350	Signaling events mediated by TCPTP	7.788e-09	8.074e-08
GO: Biological Process	GO:0071375	cellular response to peptide hormone stimulus	6.414e-09	8.081e-08
Pathway	137977	Neurotrophic factor-mediated Trk receptor signaling	8.235e-09	8.472e-08
GO: Biological Process	GO:0048562	embryonic organ morphogenesis	6.902e-09	8.672e-08
GO: Biological Process	GO:0060742	epithelial cell differentiation involved in prostate gland development	7.293e-09	9.111e-08
GO: Biological Process	GO:0061448	connective tissue development	7.328e-09	9.111e-08
GO: Biological Process	GO:0040029	regulation of gene expression, epigenetic	7.328e-09	9.111e-08
GO: Biological Process	GO:0001816	cytokine production	7.331e-09	9.111e-08
GO: Biological Process	GO:0070372	regulation of ERK1 and ERK2 cascade	7.964e-09	9.87e-08
GO: Biological Process	GO:0016569	covalent chromatin modification	7.997e-09	9.884e-08
Pathway	1268877	Signaling by FGFR4 in disease	9.823e-09	1.003e-07
GO: Biological Process	GO:0002573	myeloid leukocyte differentiation	8.162e-09	1.006e-07
Pathway	P00018	EGF receptor signaling pathway	1.018e-08	1.031e-07
Pathway	M765	Insulin Signaling Pathway	1.067e-08	1.057e-07
Pathway	M18719	Role of ERBB2 in Signal Transduction and Oncology	1.067e-08	1.057e-07
Pathway	M5489	IL 6 signaling pathway	1.067e-08	1.057e-07
Pathway	P00056	VEGF signaling pathway	1.098e-08	1.079e-07
GO: Molecular Function	GO:0000989	transcription factor activity, transcription factor binding	5.958e-09	1.1e-07
GO: Biological Process	GO:0014706	striated muscle tissue development	9.044e-09	1.112e-07
Pathway	137915	Signaling events regulated by Ret tyrosine kinase	1.163e-08	1.135e-07
GO: Molecular Function	GO:0000988	transcription factor activity, protein binding	6.563e-09	1.173e-07
Pathway	1269380	Signaling by EGFR	1.326e-08	1.285e-07
GO: Biological Process	GO:0070482	response to oxygen levels	1.061e-08	1.301e-07
GO: Biological Process	GO:0001889	liver development	1.075e-08	1.315e-07
Pathway	1269203	Innate Immune System	1.389e-08	1.335e-07
Pathway	1457784	Signaling by moderate kinase activity BRAF mutants	1.409e-08	1.335e-07
Pathway	1457785	Paradoxical activation of RAF signaling by kinase inactive BRAF	1.409e-08	1.335e-07
GO: Biological Process	GO:0018209	peptidyl-serine modification	1.103e-08	1.338e-07
GO: Biological Process	GO:0031098	stress-activated protein kinase signaling cascade	1.103e-08	1.338e-07
GO: Biological Process	GO:1902105	regulation of leukocyte differentiation	1.103e-08	1.338e-07
GO: Biological Process	GO:0048013	ephrin receptor signaling pathway	1.133e-08	1.371e-07
GO: Biological Process	GO:1901653	cellular response to peptide	1.138e-08	1.373e-07
GO: Biological Process	GO:1902692	regulation of neuroblast proliferation	1.165e-08	1.402e-07
GO: Biological Process	GO:0032496	response to lipopolysaccharide	1.178e-08	1.414e-07
GO: Biological Process	GO:0002696	positive regulation of leukocyte activation	1.219e-08	1.46e-07
GO: Biological Process	GO:0051897	positive regulation of protein kinase B signaling	1.24e-08	1.476e-07
GO: Biological Process	GO:0021782	glial cell development	1.24e-08	1.476e-07
GO: Biological Process	GO:0061008	hepaticobiliary system development	1.271e-08	1.51e-07
GO: Biological Process	GO:0048872	homeostasis of number of cells	1.293e-08	1.532e-07
Pathway	1269409	Signaling by FGFR3	1.697e-08	1.596e-07
Pathway	1383020	PI5P, PP2A and IER3 Regulate PI3K/AKT Signaling	1.707e-08	1.596e-07
Pathway	1144995	Sphingolipid signaling pathway	1.843e-08	1.71e-07
GO: Biological Process	GO:0070371	ERK1 and ERK2 cascade	1.455e-08	1.719e-07
GO: Biological Process	GO:0034097	response to cytokine	1.463e-08	1.725e-07
Pathway	138059	S1P2 pathway	1.902e-08	1.752e-07
GO: Biological Process	GO:1902895	positive regulation of pri-miRNA transcription from RNA polymerase II promoter	1.491e-08	1.753e-07
Pathway	101143	Neurotrophin signaling pathway	2e-08	1.83e-07
GO: Biological Process	GO:0009755	hormone-mediated signaling pathway	1.643e-08	1.926e-07
GO: Biological Process	GO:0051345	positive regulation of hydrolase activity	1.768e-08	2.068e-07
GO: Biological Process	GO:0050870	positive regulation of T cell activation	1.796e-08	2.095e-07
Pathway	1268879	PI3K/AKT Signaling in Cancer	2.308e-08	2.098e-07
Pathway	1269286	RAF activation	2.487e-08	2.215e-07
Pathway	138054	Nectin adhesion pathway	2.487e-08	2.215e-07
Pathway	137970	EGF receptor (ErbB1) signaling pathway	2.487e-08	2.215e-07
GO: Biological Process	GO:0045740	positive regulation of DNA replication	1.916e-08	2.229e-07
GO: Biological Process	GO:0051385	response to mineralocorticoid	2.024e-08	2.344e-07
GO: Biological Process	GO:0002237	response to molecule of bacterial origin	2.024e-08	2.344e-07
GO: Biological Process	GO:0002764	immune response-regulating signaling pathway	2.09e-08	2.413e-07
GO: Biological Process	GO:0007405	neuroblast proliferation	2.117e-08	2.439e-07
Pathway	1268880	Constitutive Signaling by Aberrant PI3K in Cancer	2.768e-08	2.449e-07
GO: Biological Process	GO:0051017	actin filament bundle assembly	2.187e-08	2.513e-07
GO: Biological Process	GO:0007569	cell aging	2.264e-08	2.594e-07
GO: Biological Process	GO:0030518	intracellular steroid hormone receptor signaling pathway	2.332e-08	2.665e-07
Pathway	137987	Regulation of Telomerase	3.131e-08	2.751e-07
Pathway	1269188	PIP3 activates AKT signaling	3.213e-08	2.787e-07
Pathway	138009	Plasma membrane estrogen receptor signaling	3.213e-08	2.787e-07
GO: Biological Process	GO:0007264	small GTPase mediated signal transduction	2.472e-08	2.819e-07
GO: Biological Process	GO:0007610	behavior	2.535e-08	2.881e-07
GO: Biological Process	GO:0014031	mesenchymal cell development	2.539e-08	2.881e-07
Pathway	658418	Viral carcinogenesis	3.384e-08	2.903e-07
Pathway	1269191	Negative regulation of the PI3K/AKT network	3.391e-08	2.903e-07
GO: Biological Process	GO:0031346	positive regulation of cell projection organization	2.801e-08	3.17e-07
GO: Biological Process	GO:0061572	actin filament bundle organization	2.816e-08	3.179e-07
GO: Biological Process	GO:0061564	axon development	2.928e-08	3.298e-07
Pathway	1270304	Semaphorin interactions	3.98e-08	3.303e-07
Pathway	1269384	GAB1 signalosome	4.033e-08	3.303e-07
Pathway	1269440	SOS-mediated signalling	4.085e-08	3.303e-07
Pathway	1269285	RAF/MAP kinase cascade	4.085e-08	3.303e-07
Pathway	1269383	SHC1 events in EGFR signaling	4.085e-08	3.303e-07
Pathway	1269382	GRB2 events in EGFR signaling	4.085e-08	3.303e-07
Pathway	M11106	Inactivation of Gsk3 by AKT causes accumulation of b-catenin in Alveolar Macrophages	4.106e-08	3.303e-07
Pathway	138052	Ephrin B reverse signaling	4.106e-08	3.303e-07
Pathway	1270305	Sema4D in semaphorin signaling	4.106e-08	3.303e-07
Pathway	1269422	Downstream signaling of activated FGFR4	4.106e-08	3.303e-07
GO: Biological Process	GO:0007423	sensory organ development	2.982e-08	3.35e-07
GO: Biological Process	GO:0051092	positive regulation of NF-kappaB transcription factor activity	2.996e-08	3.358e-07
GO: Molecular Function	GO:0004713	protein tyrosine kinase activity	2.03e-08	3.452e-07
GO: Molecular Function	GO:0046934	phosphatidylinositol-4,5-bisphosphate 3-kinase activity	2.092e-08	3.452e-07
GO: Molecular Function	GO:0035639	purine ribonucleoside triphosphate binding	2.119e-08	3.452e-07
GO: Biological Process	GO:0070374	positive regulation of ERK1 and ERK2 cascade	3.108e-08	3.474e-07
GO: Biological Process	GO:1903827	regulation of cellular protein localization	3.123e-08	3.483e-07
Pathway	137999	Integrins in angiogenesis	4.696e-08	3.71e-07
Pathway	M19118	Keratinocyte Differentiation	4.696e-08	3.71e-07
Pathway	137914	Presenilin action in Notch and Wnt signaling	4.696e-08	3.71e-07
GO: Biological Process	GO:0014009	glial cell proliferation	3.351e-08	3.728e-07
GO: Biological Process	GO:0030029	actin filament-based process	3.419e-08	3.79e-07
GO: Biological Process	GO:0048864	stem cell development	3.432e-08	3.79e-07
GO: Biological Process	GO:0007519	skeletal muscle tissue development	3.432e-08	3.79e-07
GO: Molecular Function	GO:0032550	purine ribonucleoside binding	2.472e-08	3.835e-07
GO: Molecular Function	GO:0001883	purine nucleoside binding	2.562e-08	3.835e-07
GO: Molecular Function	GO:0032549	ribonucleoside binding	2.562e-08	3.835e-07
GO: Biological Process	GO:0010769	regulation of cell morphogenesis involved in differentiation	3.495e-08	3.85e-07
Pathway	1269468	Signalling to p38 via RIT and RIN	4.933e-08	3.851e-07
Pathway	1269471	ARMS-mediated activation	4.933e-08	3.851e-07
GO: Biological Process	GO:0000082	G1/S transition of mitotic cell cycle	3.566e-08	3.919e-07
GO: Biological Process	GO:0048145	regulation of fibroblast proliferation	3.655e-08	4.008e-07
Pathway	1269470	Frs2-mediated activation	5.169e-08	4.008e-07
Pathway	114227	Dorso-ventral axis formation	5.195e-08	4.008e-07
GO: Molecular Function	GO:0001882	nucleoside binding	2.781e-08	4.055e-07
Pathway	1269502	MAPK1/MAPK3 signaling	5.414e-08	4.153e-07
Pathway	137989	FGF signaling pathway	5.485e-08	4.183e-07
Pathway	1269469	Prolonged ERK activation events	5.67e-08	4.3e-07
GO: Biological Process	GO:0022604	regulation of cell morphogenesis	4.018e-08	4.395e-07
GO: Biological Process	GO:0044089	positive regulation of cellular component biogenesis	4.288e-08	4.679e-07
Pathway	695200	HIF-1 signaling pathway	6.376e-08	4.758e-07
Pathway	137917	Angiopoietin receptor Tie2-mediated signaling	6.382e-08	4.758e-07
Pathway	169347	Notch-mediated HES/HEY network	6.382e-08	4.758e-07
Pathway	M7739	Links between Pyk2 and Map Kinases	6.51e-08	4.826e-07
GO: Biological Process	GO:0048144	fibroblast proliferation	4.592e-08	4.999e-07
Pathway	1269465	Signalling to RAS	6.807e-08	5.018e-07
Pathway	144181	Leishmaniasis	7.018e-08	5.145e-07
GO: Molecular Function	GO:0004714	transmembrane receptor protein tyrosine kinase activity	3.626e-08	5.151e-07
GO: Molecular Function	GO:0032555	purine ribonucleotide binding	3.763e-08	5.212e-07
GO: Biological Process	GO:0051276	chromosome organization	4.964e-08	5.391e-07
Pathway	1269485	VEGFR2 mediated cell proliferation	7.449e-08	5.431e-07
GO: Biological Process	GO:0048762	mesenchymal cell differentiation	5.049e-08	5.457e-07
GO: Biological Process	GO:0034329	cell junction assembly	5.049e-08	5.457e-07
Pathway	1269302	Role of LAT2/NTAL/LAB on calcium mobilization	7.713e-08	5.593e-07
GO: Biological Process	GO:0051496	positive regulation of stress fiber assembly	5.325e-08	5.731e-07
GO: Biological Process	GO:0034330	cell junction organization	5.34e-08	5.731e-07
GO: Biological Process	GO:0044843	cell cycle G1/S phase transition	5.34e-08	5.731e-07
GO: Biological Process	GO:0006305	DNA alkylation	5.525e-08	5.902e-07
GO: Biological Process	GO:0006306	DNA methylation	5.525e-08	5.902e-07
GO: Biological Process	GO:0060538	skeletal muscle organ development	5.545e-08	5.909e-07
GO: Biological Process	GO:0036293	response to decreased oxygen levels	5.585e-08	5.938e-07
GO: Molecular Function	GO:0017076	purine nucleotide binding	4.468e-08	5.962e-07
GO: Molecular Function	GO:0032553	ribonucleotide binding	4.52e-08	5.962e-07
GO: Biological Process	GO:0038127	ERBB signaling pathway	5.748e-08	6.097e-07
GO: Biological Process	GO:0090068	positive regulation of cell cycle process	5.777e-08	6.114e-07
Pathway	1269387	Signaling by FGFR1	8.552e-08	6.134e-07
Pathway	138017	Signaling events mediated by PTP1B	8.552e-08	6.134e-07
GO: Biological Process	GO:0031589	cell-substrate adhesion	5.976e-08	6.309e-07
Pathway	M4835	B Cell Survival Pathway	9.014e-08	6.329e-07
Pathway	1268860	Constitutive Signaling by EGFRvIII	9.014e-08	6.329e-07
Pathway	M5291	Role of PI3K subunit p85 in regulation of Actin Organization and Cell Migration	9.014e-08	6.329e-07
Pathway	1268859	Signaling by EGFRvIII in Cancer	9.014e-08	6.329e-07
Pathway	1269464	Signalling to ERKs	9.299e-08	6.495e-07
GO: Biological Process	GO:0060749	mammary gland alveolus development	6.224e-08	6.526e-07
GO: Biological Process	GO:0061377	mammary gland lobule development	6.224e-08	6.526e-07
GO: Biological Process	GO:0044849	estrous cycle	6.224e-08	6.526e-07
Pathway	137910	CXCR4-mediated signaling events	9.665e-08	6.715e-07
GO: Biological Process	GO:0071248	cellular response to metal ion	6.435e-08	6.731e-07
Pathway	1457782	Signaling by RAS mutants	9.852e-08	6.809e-07
GO: Biological Process	GO:0010634	positive regulation of epithelial cell migration	6.615e-08	6.904e-07
GO: Biological Process	GO:0048812	neuron projection morphogenesis	6.69e-08	6.966e-07
GO: Biological Process	GO:0001817	regulation of cytokine production	6.836e-08	7.103e-07
Pathway	1269603	Binding of TCF/LEF:CTNNB1 to target gene promoters	1.048e-07	7.208e-07
GO: Biological Process	GO:0060485	mesenchyme development	7.012e-08	7.269e-07
Pathway	1474302	Fluid shear stress and atherosclerosis	1.083e-07	7.41e-07
GO: Biological Process	GO:0042326	negative regulation of phosphorylation	7.31e-08	7.56e-07
GO: Biological Process	GO:0051492	regulation of stress fiber assembly	7.388e-08	7.624e-07
Pathway	138068	Signaling events mediated by Stem cell factor receptor (c-Kit)	1.131e-07	7.7e-07
GO: Molecular Function	GO:0052813	phosphatidylinositol bisphosphate kinase activity	6.022e-08	7.759e-07
GO: Biological Process	GO:2001020	regulation of response to DNA damage stimulus	7.599e-08	7.823e-07
Pathway	1269373	Cell surface interactions at the vascular wall	1.158e-07	7.837e-07
GO: Biological Process	GO:0002052	positive regulation of neuroblast proliferation	7.923e-08	8.102e-07
GO: Biological Process	GO:0060964	regulation of gene silencing by miRNA	7.923e-08	8.102e-07
GO: Biological Process	GO:1902893	regulation of pri-miRNA transcription from RNA polymerase II promoter	7.923e-08	8.102e-07
GO: Biological Process	GO:0043551	regulation of phosphatidylinositol 3-kinase activity	8.171e-08	8.337e-07
Pathway	M11358	Tumor Suppressor Arf Inhibits Ribosomal Biogenesis	1.269e-07	8.551e-07
GO: Biological Process	GO:2000027	regulation of organ morphogenesis	8.477e-08	8.63e-07
GO: Molecular Function	GO:0001012	RNA polymerase II regulatory region DNA binding	7.271e-08	9.155e-07
GO: Biological Process	GO:0051403	stress-activated MAPK cascade	9.135e-08	9.258e-07
GO: Biological Process	GO:0007611	learning or memory	9.135e-08	9.258e-07
GO: Biological Process	GO:0006955	immune response	9.177e-08	9.281e-07
Pathway	1311074	Phospholipase D signaling pathway	1.408e-07	9.437e-07
GO: Biological Process	GO:0043491	protein kinase B signaling	9.434e-08	9.52e-07
Pathway	1269357	GPVI-mediated activation cascade	1.48e-07	9.781e-07
Pathway	SMP00320	Intracellular Signalling Through Adenosine Receptor A2a and Adenosine	1.482e-07	9.781e-07
Pathway	1269178	CD28 co-stimulation	1.482e-07	9.781e-07
GO: Biological Process	GO:0007612	learning	1.049e-07	1.056e-06
Pathway	1270312	NCAM signaling for neurite out-growth	1.619e-07	1.064e-06
GO: Biological Process	GO:0030279	negative regulation of ossification	1.068e-07	1.071e-06
GO: Biological Process	GO:0072132	mesenchyme morphogenesis	1.069e-07	1.071e-06
GO: Molecular Function	GO:1990837	sequence-specific double-stranded DNA binding	8.821e-08	1.086e-06
GO: Biological Process	GO:0031032	actomyosin structure organization	1.105e-07	1.106e-06
GO: Biological Process	GO:0021700	developmental maturation	1.139e-07	1.137e-06
Pathway	PW:0000612	colorectal cancer	1.747e-07	1.142e-06
Pathway	SMP00321	Intracellular Signalling Through Adenosine Receptor A2b and Adenosine	1.788e-07	1.157e-06
Pathway	138011	CXCR3-mediated signaling events	1.788e-07	1.157e-06
GO: Molecular Function	GO:0035004	phosphatidylinositol 3-kinase activity	9.638e-08	1.161e-06
Pathway	83083	Leukocyte transendothelial migration	1.826e-07	1.175e-06
Pathway	1269350	Platelet activation, signaling and aggregation	1.833e-07	1.175e-06
Pathway	P00031	Inflammation mediated by chemokine and cytokine signaling pathway	1.894e-07	1.208e-06
GO: Biological Process	GO:0006260	DNA replication	1.221e-07	1.214e-06
GO: Biological Process	GO:0010594	regulation of endothelial cell migration	1.222e-07	1.214e-06
GO: Molecular Function	GO:0030331	estrogen receptor binding	1.058e-07	1.247e-06
GO: Biological Process	GO:0043281	regulation of cysteine-type endopeptidase activity involved in apoptotic process	1.288e-07	1.277e-06
Pathway	1457783	Signaling by high-kinase activity BRAF mutants	2.145e-07	1.362e-06
GO: Biological Process	GO:0032233	positive regulation of actin filament bundle assembly	1.381e-07	1.366e-06
Pathway	952859	Oxytocin signaling pathway	2.186e-07	1.381e-06
GO: Biological Process	GO:0006629	lipid metabolic process	1.41e-07	1.392e-06
GO: Biological Process	GO:0030168	platelet activation	1.429e-07	1.408e-06
GO: Biological Process	GO:0017038	protein import	1.47e-07	1.445e-06
GO: Biological Process	GO:0044708	single-organism behavior	1.478e-07	1.45e-06
GO: Biological Process	GO:0042552	myelination	1.482e-07	1.451e-06
GO: Biological Process	GO:0031295	T cell costimulation	1.512e-07	1.477e-06
Pathway	M12836	EPO Signaling Pathway	2.357e-07	1.482e-06
Pathway	1269340	Hemostasis	2.37e-07	1.484e-06
GO: Biological Process	GO:0060147	regulation of posttranscriptional gene silencing	1.531e-07	1.489e-06
GO: Biological Process	GO:0060966	regulation of gene silencing by RNA	1.531e-07	1.489e-06
GO: Biological Process	GO:0050768	negative regulation of neurogenesis	1.57e-07	1.524e-06
Pathway	P00010	B cell activation	2.451e-07	1.527e-06
Pathway	M6220	Agrin in Postsynaptic Differentiation	2.558e-07	1.586e-06
GO: Biological Process	GO:0031294	lymphocyte costimulation	1.645e-07	1.593e-06
Pathway	83077	Jak-STAT signaling pathway	2.621e-07	1.618e-06
GO: Biological Process	GO:0008366	axon ensheathment	1.681e-07	1.621e-06
GO: Biological Process	GO:0007272	ensheathment of neurons	1.681e-07	1.621e-06
GO: Biological Process	GO:0019953	sexual reproduction	1.74e-07	1.674e-06
Pathway	83066	VEGF signaling pathway	2.764e-07	1.69e-06
Pathway	138050	Fc-epsilon receptor I signaling in mast cells	2.764e-07	1.69e-06
GO: Biological Process	GO:0048667	cell morphogenesis involved in neuron differentiation	1.791e-07	1.72e-06
GO: Biological Process	GO:0051302	regulation of cell division	1.804e-07	1.729e-06
GO: Biological Process	GO:0030098	lymphocyte differentiation	1.817e-07	1.738e-06
GO: Biological Process	GO:0045216	cell-cell junction organization	1.868e-07	1.782e-06
GO: Biological Process	GO:0060317	cardiac epithelial to mesenchymal transition	1.872e-07	1.782e-06
GO: Biological Process	GO:0044728	DNA methylation or demethylation	1.94e-07	1.843e-06
Pathway	137938	IL2 signaling events mediated by PI3K	3.035e-07	1.848e-06
GO: Biological Process	GO:0048589	developmental growth	1.96e-07	1.858e-06
Pathway	1268857	Signaling by Ligand-Responsive EGFR Variants in Cancer	3.124e-07	1.867e-06
Pathway	1268856	Signaling by EGFR in Cancer	3.124e-07	1.867e-06
Pathway	M16355	Ras-Independent pathway in NK cell-mediated cytotoxicity	3.124e-07	1.867e-06
Pathway	1268858	Constitutive Signaling by Ligand-Responsive EGFR Cancer Variants	3.124e-07	1.867e-06
GO: Cellular Component	GO:0043005	neuron projection	7.259e-09	1.874e-06
GO: Cellular Component	GO:0000785	chromatin	1.099e-08	1.874e-06
GO: Cellular Component	GO:0044798	nuclear transcription factor complex	1.615e-08	1.874e-06
GO: Biological Process	GO:0021543	pallium development	2.021e-07	1.912e-06
GO: Biological Process	GO:0051056	regulation of small GTPase mediated signal transduction	2.069e-07	1.954e-06
Pathway	1319989	Longevity regulating pathway	3.341e-07	1.979e-06
Pathway	1269386	Signaling by FGFR	3.341e-07	1.979e-06
GO: Biological Process	GO:0032231	regulation of actin filament bundle assembly	2.103e-07	1.981e-06
GO: Biological Process	GO:0006352	DNA-templated transcription, initiation	2.106e-07	1.981e-06
GO: Cellular Component	GO:0005667	transcription factor complex	2.282e-08	1.986e-06
GO: Biological Process	GO:0007219	Notch signaling pathway	2.12e-07	1.99e-06
Pathway	1457786	Signaling by BRAF and RAF fusions	3.492e-07	2.05e-06
Pathway	138001	mTOR signaling pathway	3.492e-07	2.05e-06
GO: Biological Process	GO:2000116	regulation of cysteine-type endopeptidase activity	2.192e-07	2.053e-06
GO: Biological Process	GO:0010563	negative regulation of phosphorus metabolic process	2.22e-07	2.069e-06
GO: Biological Process	GO:0045936	negative regulation of phosphate metabolic process	2.22e-07	2.069e-06
GO: Biological Process	GO:0048469	cell maturation	2.224e-07	2.069e-06
GO: Biological Process	GO:2000179	positive regulation of neural precursor cell proliferation	2.232e-07	2.069e-06
GO: Biological Process	GO:0043550	regulation of lipid kinase activity	2.232e-07	2.069e-06
Pathway	M8615	IL-2 Receptor Beta Chain in T cell Activation	3.582e-07	2.076e-06
Pathway	M3342	Integrin Signaling Pathway	3.582e-07	2.076e-06
Pathway	1268864	Signaling by FGFR1 in disease	3.582e-07	2.076e-06
GO: Biological Process	GO:0060571	morphogenesis of an epithelial fold	2.27e-07	2.096e-06
GO: Biological Process	GO:0060444	branching involved in mammary gland duct morphogenesis	2.27e-07	2.096e-06
GO: Biological Process	GO:0045445	myoblast differentiation	2.278e-07	2.099e-06
GO: Biological Process	GO:0060341	regulation of cellular localization	2.324e-07	2.137e-06
GO: Biological Process	GO:0071241	cellular response to inorganic substance	2.333e-07	2.141e-06
GO: Biological Process	GO:0097193	intrinsic apoptotic signaling pathway	2.53e-07	2.317e-06
GO: Biological Process	GO:0007276	gamete generation	2.574e-07	2.352e-06
Pathway	1270326	Signal transduction by L1	4.076e-07	2.352e-06
Pathway	PW:0000602	altered extracellular signal-regulated RAF/MEK/ERK signaling	4.2e-07	2.397e-06
Pathway	M1908	Fc Epsilon Receptor I Signaling in Mast Cells	4.208e-07	2.397e-06
Pathway	1269287	MAP2K and MAPK activation	4.208e-07	2.397e-06
GO: Biological Process	GO:0045765	regulation of angiogenesis	2.665e-07	2.431e-06
GO: Biological Process	GO:0044744	protein targeting to nucleus	2.703e-07	2.451e-06
GO: Biological Process	GO:1902593	single-organism nuclear import	2.703e-07	2.451e-06
GO: Biological Process	GO:0006606	protein import into nucleus	2.703e-07	2.451e-06
Pathway	1268863	Signaling by FGFR in disease	4.374e-07	2.481e-06
GO: Biological Process	GO:0050890	cognition	2.794e-07	2.528e-06
GO: Biological Process	GO:0031100	animal organ regeneration	2.879e-07	2.6e-06
GO: Biological Process	GO:0007173	epidermal growth factor receptor signaling pathway	2.887e-07	2.602e-06
GO: Cellular Component	GO:0090575	RNA polymerase II transcription factor complex	3.932e-08	2.626e-06
GO: Cellular Component	GO:0097458	neuron part	4.528e-08	2.626e-06
GO: Biological Process	GO:0009792	embryo development ending in birth or egg hatching	2.998e-07	2.697e-06
Pathway	1427839	Transcriptional regulation by the AP-2 (TFAP2) family of transcription factors	4.921e-07	2.77e-06
Pathway	83058	Autophagy - animal	4.927e-07	2.77e-06
GO: Biological Process	GO:0060070	canonical Wnt signaling pathway	3.182e-07	2.857e-06
GO: Biological Process	GO:0051896	regulation of protein kinase B signaling	3.237e-07	2.901e-06
Pathway	1269309	CD209 (DC-SIGN) signaling	5.243e-07	2.911e-06
Pathway	1268873	Signaling by FGFR3 in disease	5.243e-07	2.911e-06
Pathway	1383047	Signaling by FGFR3 point mutants in cancer	5.243e-07	2.911e-06
GO: Biological Process	GO:0071214	cellular response to abiotic stimulus	3.287e-07	2.939e-06
GO: Molecular Function	GO:0043560	insulin receptor substrate binding	2.569e-07	2.965e-06
GO: Biological Process	GO:0044344	cellular response to fibroblast growth factor stimulus	3.426e-07	3.058e-06
Pathway	102279	Endocytosis	5.581e-07	3.086e-06
GO: Biological Process	GO:0000186	activation of MAPKK activity	3.473e-07	3.094e-06
Pathway	193147	Osteoclast differentiation	5.621e-07	3.095e-06
GO: Biological Process	GO:0051961	negative regulation of nervous system development	3.504e-07	3.116e-06
GO: Molecular Function	GO:0000976	transcription regulatory region sequence-specific DNA binding	2.818e-07	3.186e-06
GO: Biological Process	GO:0008306	associative learning	3.607e-07	3.201e-06
GO: Biological Process	GO:1903829	positive regulation of cellular protein localization	3.634e-07	3.218e-06
Pathway	173973	Hepatitis C	5.998e-07	3.281e-06
Pathway	119304	Progesterone-mediated oocyte maturation	6.009e-07	3.281e-06
GO: Biological Process	GO:0001666	response to hypoxia	3.735e-07	3.301e-06
GO: Biological Process	GO:0046903	secretion	3.759e-07	3.317e-06
Pathway	1383048	Signaling by FGFR3 fusions in cancer	6.181e-07	3.362e-06
GO: Biological Process	GO:0043297	apical junction assembly	3.858e-07	3.397e-06
GO: Molecular Function	GO:0019199	transmembrane receptor protein kinase activity	3.069e-07	3.401e-06
GO: Biological Process	GO:0045686	negative regulation of glial cell differentiation	3.879e-07	3.405e-06
GO: Biological Process	GO:0046854	phosphatidylinositol phosphorylation	3.882e-07	3.405e-06
GO: Biological Process	GO:0042698	ovulation cycle	4.05e-07	3.545e-06
Pathway	1270332	EPHB-mediated forward signaling	6.644e-07	3.564e-06
Pathway	M19613	Multiple antiapoptotic pathways from IGF-1R signaling lead to BAD phosphorylation	6.66e-07	3.564e-06
Pathway	M11420	CTCF: First Multivalent Nuclear Factor	6.66e-07	3.564e-06
Pathway	M8601	Rac 1 cell motility signaling pathway	6.66e-07	3.564e-06
GO: Biological Process	GO:1902580	single-organism cellular localization	4.086e-07	3.57e-06
GO: Biological Process	GO:0032147	activation of protein kinase activity	4.106e-07	3.581e-06
GO: Biological Process	GO:0033138	positive regulation of peptidyl-serine phosphorylation	4.174e-07	3.633e-06
Pathway	83079	Natural killer cell mediated cytotoxicity	6.819e-07	3.634e-06
GO: Biological Process	GO:0060968	regulation of gene silencing	4.278e-07	3.717e-06
Pathway	213306	Measles	7.265e-07	3.841e-06
Pathway	1270231	Cell-Cell communication	7.265e-07	3.841e-06
Pathway	83082	Fc epsilon RI signaling pathway	7.434e-07	3.899e-06
Pathway	83102	Epithelial cell signaling in Helicobacter pylori infection	7.434e-07	3.899e-06
GO: Biological Process	GO:0034504	protein localization to nucleus	4.652e-07	4.034e-06
GO: Biological Process	GO:0071774	response to fibroblast growth factor	4.768e-07	4.126e-06
GO: Biological Process	GO:0052548	regulation of endopeptidase activity	4.78e-07	4.129e-06
GO: Biological Process	GO:0030258	lipid modification	4.838e-07	4.171e-06
GO: Biological Process	GO:0051170	nuclear import	4.947e-07	4.257e-06
Pathway	M17200	Antigen binding to B cell receptors activates protein tyrosine kinases, such as the Src family, which ultimate activate MAP kinases.	8.363e-07	4.335e-06
Pathway	M882	CXCR4 Signaling Pathway	8.363e-07	4.335e-06
Pathway	1270307	Sema4D induced cell migration and growth-cone collapse	8.363e-07	4.335e-06
GO: Biological Process	GO:1903047	mitotic cell cycle process	5.118e-07	4.396e-06
GO: Biological Process	GO:0048010	vascular endothelial growth factor receptor signaling pathway	5.164e-07	4.428e-06
GO: Biological Process	GO:0051049	regulation of transport	5.181e-07	4.428e-06
GO: Biological Process	GO:0035112	genitalia morphogenesis	5.194e-07	4.428e-06
GO: Biological Process	GO:0048715	negative regulation of oligodendrocyte differentiation	5.194e-07	4.428e-06
GO: Biological Process	GO:0035270	endocrine system development	5.305e-07	4.514e-06
GO: Biological Process	GO:0043552	positive regulation of phosphatidylinositol 3-kinase activity	5.376e-07	4.566e-06
GO: Biological Process	GO:0046834	lipid phosphorylation	5.535e-07	4.693e-06
Pathway	83090	Insulin signaling pathway	9.312e-07	4.808e-06
GO: Biological Process	GO:0007409	axonogenesis	5.706e-07	4.828e-06
GO: Biological Process	GO:0022412	cellular process involved in reproduction in multicellular organism	5.76e-07	4.863e-06
GO: Biological Process	GO:0014015	positive regulation of gliogenesis	5.769e-07	4.863e-06
GO: Biological Process	GO:0016049	cell growth	5.779e-07	4.863e-06
Pathway	147809	Chagas disease (American trypanosomiasis)	9.577e-07	4.907e-06
Pathway	P00021	FGF signaling pathway	9.577e-07	4.907e-06
GO: Biological Process	GO:0035051	cardiocyte differentiation	5.893e-07	4.95e-06
GO: Biological Process	GO:0042593	glucose homeostasis	5.985e-07	5.009e-06
GO: Biological Process	GO:0033500	carbohydrate homeostasis	5.985e-07	5.009e-06
Pathway	523016	Transcriptional misregulation in cancer	9.839e-07	5.022e-06
GO: Cellular Component	GO:0005911	cell-cell junction	1.035e-07	5.144e-06
GO: Biological Process	GO:0021537	telencephalon development	6.198e-07	5.176e-06
GO: Biological Process	GO:2000045	regulation of G1/S transition of mitotic cell cycle	6.208e-07	5.176e-06
Pathway	1269413	Downstream signaling of activated FGFR3	1.039e-06	5.283e-06
GO: Biological Process	GO:0008542	visual learning	6.351e-07	5.286e-06
GO: Biological Process	GO:0044092	negative regulation of molecular function	6.474e-07	5.379e-06
GO: Biological Process	GO:0002429	immune response-activating cell surface receptor signaling pathway	6.689e-07	5.547e-06
Pathway	83076	Toll-like receptor signaling pathway	1.111e-06	5.628e-06
Pathway	1269592	Gastrin-CREB signalling pathway via PKC and MAPK	1.124e-06	5.672e-06
GO: Biological Process	GO:1904018	positive regulation of vasculature development	6.88e-07	5.695e-06
GO: Biological Process	GO:0090218	positive regulation of lipid kinase activity	7.297e-07	6.03e-06
GO: Biological Process	GO:0032868	response to insulin	7.364e-07	6.074e-06
GO: Biological Process	GO:0007010	cytoskeleton organization	7.408e-07	6.099e-06
GO: Biological Process	GO:0007517	muscle organ development	7.478e-07	6.146e-06
GO: Biological Process	GO:0007160	cell-matrix adhesion	7.621e-07	6.24e-06
GO: Biological Process	GO:0045637	regulation of myeloid cell differentiation	7.621e-07	6.24e-06
GO: Biological Process	GO:0030521	androgen receptor signaling pathway	7.66e-07	6.261e-06
Pathway	83061	Wnt signaling pathway	1.256e-06	6.312e-06
GO: Biological Process	GO:0002223	stimulatory C-type lectin receptor signaling pathway	7.744e-07	6.318e-06
GO: Biological Process	GO:0030162	regulation of proteolysis	7.839e-07	6.385e-06
Pathway	PW:0000102	The extracellular signal-regulated RAF/MEK/ERK signaling	1.279e-06	6.404e-06
GO: Biological Process	GO:0009636	response to toxic substance	8.152e-07	6.628e-06
GO: Molecular Function	GO:0003712	transcription cofactor activity	6.156e-07	6.688e-06
GO: Biological Process	GO:1902532	negative regulation of intracellular signal transduction	8.261e-07	6.704e-06
GO: Biological Process	GO:0031400	negative regulation of protein modification process	8.433e-07	6.832e-06
Pathway	1469482	Th17 cell differentiation	1.38e-06	6.886e-06
GO: Biological Process	GO:0032869	cellular response to insulin stimulus	8.599e-07	6.954e-06
GO: Biological Process	GO:0052547	regulation of peptidase activity	8.713e-07	7.034e-06
GO: Biological Process	GO:0006304	DNA modification	8.813e-07	7.102e-06
GO: Biological Process	GO:0050778	positive regulation of immune response	8.918e-07	7.174e-06
Pathway	1269399	Signaling by FGFR2	1.458e-06	7.247e-06
GO: Biological Process	GO:0006952	defense response	9.08e-07	7.291e-06
GO: Biological Process	GO:1903725	regulation of phospholipid metabolic process	9.183e-07	7.361e-06
GO: Biological Process	GO:0008544	epidermis development	9.213e-07	7.372e-06
GO: Biological Process	GO:0002220	innate immune response activating cell surface receptor signaling pathway	9.393e-07	7.492e-06
GO: Biological Process	GO:0001819	positive regulation of cytokine production	9.396e-07	7.492e-06
Pathway	M10579	Phospholipids as signalling intermediaries	1.56e-06	7.725e-06
GO: Biological Process	GO:0045747	positive regulation of Notch signaling pathway	9.723e-07	7.739e-06
Pathway	218111	Pertussis	1.596e-06	7.845e-06
Pathway	1457781	Oncogenic MAPK signaling	1.596e-06	7.845e-06
GO: Biological Process	GO:0048146	positive regulation of fibroblast proliferation	1.003e-06	7.945e-06
GO: Biological Process	GO:0007632	visual behavior	1.003e-06	7.945e-06
GO: Biological Process	GO:0007178	transmembrane receptor protein serine/threonine kinase signaling pathway	1.003e-06	7.945e-06
GO: Biological Process	GO:0010212	response to ionizing radiation	1.023e-06	8.07e-06
GO: Biological Process	GO:1902806	regulation of cell cycle G1/S phase transition	1.023e-06	8.07e-06
GO: Biological Process	GO:0009617	response to bacterium	1.03e-06	8.113e-06
GO: Biological Process	GO:0007015	actin filament organization	1.032e-06	8.116e-06
GO: Biological Process	GO:0001701	in utero embryonic development	1.038e-06	8.149e-06
GO: Biological Process	GO:0034613	cellular protein localization	1.045e-06	8.187e-06
GO: Biological Process	GO:0031668	cellular response to extracellular stimulus	1.088e-06	8.515e-06
Pathway	137963	Regulation of nuclear SMAD2/3 signaling	1.745e-06	8.545e-06
GO: Biological Process	GO:0048645	animal organ formation	1.094e-06	8.548e-06
GO: Biological Process	GO:0003197	endocardial cushion development	1.115e-06	8.681e-06
GO: Biological Process	GO:0014003	oligodendrocyte development	1.115e-06	8.681e-06
GO: Biological Process	GO:0006644	phospholipid metabolic process	1.118e-06	8.685e-06
GO: Biological Process	GO:0071453	cellular response to oxygen levels	1.125e-06	8.729e-06
GO: Biological Process	GO:0001933	negative regulation of protein phosphorylation	1.145e-06	8.87e-06
GO: Biological Process	GO:0070727	cellular macromolecule localization	1.163e-06	8.987e-06
GO: Biological Process	GO:0043087	regulation of GTPase activity	1.174e-06	9.057e-06
GO: Biological Process	GO:0007565	female pregnancy	1.176e-06	9.057e-06
Pathway	138063	S1P3 pathway	1.888e-06	9.144e-06
Pathway	137992	IGF1 pathway	1.888e-06	9.144e-06
Pathway	M9043	Growth Hormone Signaling Pathway	1.888e-06	9.144e-06
Pathway	138073	C-MYB transcription factor network	1.905e-06	9.195e-06
GO: Biological Process	GO:0031349	positive regulation of defense response	1.203e-06	9.246e-06
GO: Biological Process	GO:0051101	regulation of DNA binding	1.204e-06	9.246e-06
GO: Biological Process	GO:2000811	negative regulation of anoikis	1.221e-06	9.36e-06
Pathway	83059	mTOR signaling pathway	1.978e-06	9.51e-06
Pathway	169642	Toxoplasmosis	2.088e-06	1e-05
GO: Biological Process	GO:0010721	negative regulation of cell development	1.325e-06	1.014e-05
GO: Biological Process	GO:0070271	protein complex biogenesis	1.34e-06	1.022e-05
GO: Biological Process	GO:0006461	protein complex assembly	1.34e-06	1.022e-05
GO: Biological Process	GO:0043009	chordate embryonic development	1.405e-06	1.07e-05
GO: Biological Process	GO:0048708	astrocyte differentiation	1.41e-06	1.072e-05
GO: Biological Process	GO:0032872	regulation of stress-activated MAPK cascade	1.42e-06	1.078e-05
Pathway	1269484	VEGFR2 mediated vascular permeability	2.268e-06	1.083e-05
GO: Biological Process	GO:0070302	regulation of stress-activated protein kinase signaling cascade	1.474e-06	1.117e-05
GO: Biological Process	GO:0033143	regulation of intracellular steroid hormone receptor signaling pathway	1.53e-06	1.155e-05
GO: Biological Process	GO:0014823	response to activity	1.53e-06	1.155e-05
GO: Biological Process	GO:0006974	cellular response to DNA damage stimulus	1.535e-06	1.157e-05
Pathway	169351	Validated targets of C-MYC transcriptional activation	2.462e-06	1.171e-05
GO: Biological Process	GO:0006979	response to oxidative stress	1.566e-06	1.179e-05
GO: Biological Process	GO:0060603	mammary gland duct morphogenesis	1.646e-06	1.237e-05
GO: Biological Process	GO:1904035	regulation of epithelial cell apoptotic process	1.658e-06	1.244e-05
GO: Biological Process	GO:0002253	activation of immune response	1.661e-06	1.244e-05
GO: Biological Process	GO:0048858	cell projection morphogenesis	1.705e-06	1.275e-05
Pathway	1269403	Downstream signaling of activated FGFR2	2.705e-06	1.282e-05
GO: Biological Process	GO:0001558	regulation of cell growth	1.761e-06	1.315e-05
GO: Biological Process	GO:0044772	mitotic cell cycle phase transition	1.807e-06	1.346e-05
GO: Biological Process	GO:0032101	regulation of response to external stimulus	1.821e-06	1.355e-05
Pathway	137946	Atypical NF-kappaB pathway	2.879e-06	1.36e-05
GO: Biological Process	GO:0090596	sensory organ morphogenesis	1.928e-06	1.432e-05
Pathway	83118	Small cell lung cancer	3.149e-06	1.482e-05
Pathway	1269392	Downstream signaling of activated FGFR1	3.206e-06	1.503e-05
GO: Biological Process	GO:0014014	negative regulation of gliogenesis	2.098e-06	1.553e-05
GO: Biological Process	GO:0071548	response to dexamethasone	2.098e-06	1.553e-05
GO: Molecular Function	GO:0001047	core promoter binding	1.468e-06	1.564e-05
GO: Biological Process	GO:0021987	cerebral cortex development	2.152e-06	1.591e-05
GO: Biological Process	GO:0051493	regulation of cytoskeleton organization	2.167e-06	1.6e-05
GO: Biological Process	GO:0050878	regulation of body fluid levels	2.175e-06	1.603e-05
GO: Cellular Component	GO:0098590	plasma membrane region	4.375e-07	1.607e-05
GO: Cellular Component	GO:0000790	nuclear chromatin	4.58e-07	1.607e-05
GO: Cellular Component	GO:0098589	membrane region	4.619e-07	1.607e-05
Pathway	989139	AMPK signaling pathway	3.496e-06	1.633e-05
GO: Biological Process	GO:0032956	regulation of actin cytoskeleton organization	2.306e-06	1.695e-05
GO: Biological Process	GO:0043547	positive regulation of GTPase activity	2.308e-06	1.695e-05
GO: Biological Process	GO:0032990	cell part morphogenesis	2.325e-06	1.705e-05
GO: Biological Process	GO:0045668	negative regulation of osteoblast differentiation	2.358e-06	1.723e-05
GO: Biological Process	GO:0030857	negative regulation of epithelial cell differentiation	2.358e-06	1.723e-05
GO: Biological Process	GO:0033044	regulation of chromosome organization	2.375e-06	1.733e-05
Pathway	137967	Trk receptor signaling mediated by PI3K and PLC-gamma	3.777e-06	1.753e-05
Pathway	137916	Regulation of retinoblastoma protein	3.778e-06	1.753e-05
Pathway	M13158	The IGF-1 Receptor and Longevity	3.903e-06	1.798e-05
Pathway	M17681	IL 3 signaling pathway	3.903e-06	1.798e-05
GO: Biological Process	GO:0050731	positive regulation of peptidyl-tyrosine phosphorylation	2.516e-06	1.833e-05
GO: Biological Process	GO:0002761	regulation of myeloid leukocyte differentiation	2.535e-06	1.844e-05
GO: Biological Process	GO:0048871	multicellular organismal homeostasis	2.556e-06	1.857e-05
GO: Molecular Function	GO:0001085	RNA polymerase II transcription factor binding	1.797e-06	1.878e-05
GO: Biological Process	GO:0016358	dendrite development	2.608e-06	1.891e-05
GO: Biological Process	GO:0050730	regulation of peptidyl-tyrosine phosphorylation	2.699e-06	1.954e-05
GO: Molecular Function	GO:0042802	identical protein binding	1.954e-06	2.005e-05
Pathway	138051	EPO signaling pathway	4.426e-06	2.011e-05
Pathway	M12095	Signal transduction through IL1R	4.426e-06	2.011e-05
Pathway	138031	Syndecan-2-mediated signaling events	4.426e-06	2.011e-05
Pathway	137919	N-cadherin signaling events	4.426e-06	2.011e-05
GO: Biological Process	GO:0016202	regulation of striated muscle tissue development	2.821e-06	2.039e-05
GO: Biological Process	GO:0009743	response to carbohydrate	2.889e-06	2.085e-05
GO: Biological Process	GO:0072001	renal system development	2.91e-06	2.097e-05
GO: Biological Process	GO:1903727	positive regulation of phospholipid metabolic process	2.953e-06	2.125e-05
GO: Biological Process	GO:0002757	immune response-activating signal transduction	2.964e-06	2.126e-05
GO: Biological Process	GO:0050900	leukocyte migration	2.971e-06	2.126e-05
GO: Biological Process	GO:0031669	cellular response to nutrient levels	2.972e-06	2.126e-05
GO: Biological Process	GO:0033135	regulation of peptidyl-serine phosphorylation	2.974e-06	2.126e-05
GO: Biological Process	GO:0003159	morphogenesis of an endothelium	3.025e-06	2.159e-05
GO: Biological Process	GO:0019637	organophosphate metabolic process	3.034e-06	2.162e-05
GO: Biological Process	GO:0044770	cell cycle phase transition	3.119e-06	2.219e-05
GO: Biological Process	GO:0048634	regulation of muscle organ development	3.133e-06	2.225e-05
GO: Biological Process	GO:0044711	single-organism biosynthetic process	3.137e-06	2.225e-05
Pathway	1269579	G alpha (12/13) signalling events	5.007e-06	2.268e-05
GO: Molecular Function	GO:0000977	RNA polymerase II regulatory region sequence-specific DNA binding	2.261e-06	2.277e-05
GO: Biological Process	GO:0032880	regulation of protein localization	3.22e-06	2.281e-05
GO: Biological Process	GO:0007548	sex differentiation	3.261e-06	2.299e-05
GO: Biological Process	GO:1903426	regulation of reactive oxygen species biosynthetic process	3.262e-06	2.299e-05
GO: Biological Process	GO:0071260	cellular response to mechanical stimulus	3.262e-06	2.299e-05
GO: Biological Process	GO:1901861	regulation of muscle tissue development	3.3e-06	2.318e-05
GO: Biological Process	GO:0043200	response to amino acid	3.3e-06	2.318e-05
GO: Biological Process	GO:0030217	T cell differentiation	3.303e-06	2.318e-05
Pathway	138013	Internalization of ErbB1	5.158e-06	2.32e-05
Pathway	1269492	PI3K events in ERBB2 signaling	5.174e-06	2.32e-05
Pathway	1269491	GRB2 events in ERBB2 signaling	5.174e-06	2.32e-05
GO: Biological Process	GO:0097191	extrinsic apoptotic signaling pathway	3.415e-06	2.389e-05
GO: Biological Process	GO:0034599	cellular response to oxidative stress	3.415e-06	2.389e-05
GO: Biological Process	GO:0001654	eye development	3.443e-06	2.405e-05
Pathway	114228	Fc gamma R-mediated phagocytosis	5.391e-06	2.409e-05
GO: Biological Process	GO:0042476	odontogenesis	3.474e-06	2.423e-05
GO: Biological Process	GO:0044255	cellular lipid metabolic process	3.485e-06	2.427e-05
GO: Biological Process	GO:1903034	regulation of response to wounding	3.527e-06	2.453e-05
GO: Biological Process	GO:0010810	regulation of cell-substrate adhesion	3.639e-06	2.526e-05
Pathway	83086	Long-term depression	5.685e-06	2.532e-05
GO: Biological Process	GO:0035994	response to muscle stretch	3.683e-06	2.553e-05
Pathway	P00036	Interleukin signaling pathway	5.799e-06	2.565e-05
Pathway	83091	GnRH signaling pathway	5.799e-06	2.565e-05
GO: Biological Process	GO:1904951	positive regulation of establishment of protein localization	3.715e-06	2.571e-05
GO: Biological Process	GO:0031344	regulation of cell projection organization	3.748e-06	2.59e-05
GO: Biological Process	GO:0044706	multi-multicellular organism process	3.768e-06	2.6e-05
Pathway	M9494	BCR Signaling Pathway	5.982e-06	2.628e-05
Pathway	M18342	G alpha i Pathway	5.982e-06	2.628e-05
GO: Biological Process	GO:0002064	epithelial cell development	3.893e-06	2.682e-05
Pathway	169353	Validated targets of C-MYC transcriptional repression	6.267e-06	2.736e-05
Pathway	138019	p75(NTR)-mediated signaling	6.267e-06	2.736e-05
GO: Cellular Component	GO:0019898	extrinsic component of membrane	9.148e-07	2.894e-05
Pathway	1269514	RHO GTPases activate CIT	6.727e-06	2.927e-05
Pathway	1340713	Longevity regulating pathway - multiple species	6.897e-06	2.991e-05
GO: Biological Process	GO:0043254	regulation of protein complex assembly	4.482e-06	3.083e-05
GO: Biological Process	GO:0030520	intracellular estrogen receptor signaling pathway	4.495e-06	3.088e-05
Pathway	1269279	Fcgamma receptor (FCGR) dependent phagocytosis	7.182e-06	3.094e-05
Pathway	1270330	EPH-Ephrin signaling	7.182e-06	3.094e-05
GO: Biological Process	GO:0006909	phagocytosis	4.57e-06	3.13e-05
GO: Biological Process	GO:0090287	regulation of cellular response to growth factor stimulus	4.57e-06	3.13e-05
GO: Biological Process	GO:1903708	positive regulation of hemopoiesis	4.602e-06	3.147e-05
GO: Biological Process	GO:0042330	taxis	4.666e-06	3.186e-05
GO: Molecular Function	GO:0042562	hormone binding	3.228e-06	3.194e-05
GO: Molecular Function	GO:0004871	signal transducer activity	3.386e-06	3.291e-05
GO: Biological Process	GO:1901655	cellular response to ketone	4.905e-06	3.339e-05
GO: Biological Process	GO:0001708	cell fate specification	4.905e-06	3.339e-05
GO: Biological Process	GO:0032940	secretion by cell	4.939e-06	3.357e-05
Pathway	138000	IL23-mediated signaling events	7.937e-06	3.376e-05
Pathway	137935	FOXM1 transcription factor network	7.937e-06	3.376e-05
Pathway	M10287	fMLP induced chemokine gene expression in HMC-1 cells	7.937e-06	3.376e-05
Pathway	M984	Toll-Like Receptor Pathway	7.937e-06	3.376e-05
Pathway	1457797	MET activates PI3K/AKT signaling	8.201e-06	3.477e-05
GO: Biological Process	GO:0060348	bone development	5.16e-06	3.497e-05
GO: Biological Process	GO:0051495	positive regulation of cytoskeleton organization	5.16e-06	3.497e-05
GO: Biological Process	GO:0006913	nucleocytoplasmic transport	5.259e-06	3.559e-05
Pathway	M13143	uCalpain and friends in Cell spread	8.599e-06	3.577e-05
Pathway	M14449	METS affect on Macrophage Differentiation	8.599e-06	3.577e-05
Pathway	M10401	Telomeres, Telomerase, Cellular Aging, and Immortality	8.599e-06	3.577e-05
Pathway	M1389	Sprouty regulation of tyrosine kinase signals	8.599e-06	3.577e-05
Pathway	M10145	PTEN dependent cell cycle arrest and apoptosis	8.599e-06	3.577e-05
Pathway	1269374	Tie2 Signaling	8.599e-06	3.577e-05
GO: Biological Process	GO:0051707	response to other organism	5.303e-06	3.578e-05
GO: Biological Process	GO:0043207	response to external biotic stimulus	5.303e-06	3.578e-05
GO: Biological Process	GO:2000209	regulation of anoikis	5.311e-06	3.578e-05
GO: Biological Process	GO:0045661	regulation of myoblast differentiation	5.471e-06	3.675e-05
GO: Biological Process	GO:0021795	cerebral cortex cell migration	5.471e-06	3.675e-05
GO: Biological Process	GO:0006109	regulation of carbohydrate metabolic process	5.563e-06	3.731e-05
GO: Biological Process	GO:0002433	immune response-regulating cell surface receptor signaling pathway involved in phagocytosis	5.582e-06	3.733e-05
GO: Biological Process	GO:0038096	Fc-gamma receptor signaling pathway involved in phagocytosis	5.582e-06	3.733e-05
Pathway	138045	HIF-1-alpha transcription factor network	9.1e-06	3.774e-05
GO: Biological Process	GO:0051781	positive regulation of cell division	5.677e-06	3.791e-05
GO: Biological Process	GO:0051129	negative regulation of cellular component organization	5.747e-06	3.832e-05
Pathway	83060	Apoptosis	9.283e-06	3.838e-05
GO: Biological Process	GO:0051216	cartilage development	5.774e-06	3.845e-05
GO: Biological Process	GO:1902106	negative regulation of leukocyte differentiation	5.949e-06	3.95e-05
GO: Biological Process	GO:0030856	regulation of epithelial cell differentiation	5.95e-06	3.95e-05
GO: Biological Process	GO:0051169	nuclear transport	6.188e-06	4.102e-05
GO: Biological Process	GO:0046578	regulation of Ras protein signal transduction	6.217e-06	4.116e-05
GO: Biological Process	GO:0032627	interleukin-23 production	6.254e-06	4.122e-05
GO: Biological Process	GO:0032667	regulation of interleukin-23 production	6.254e-06	4.122e-05
GO: Biological Process	GO:0033601	positive regulation of mammary gland epithelial cell proliferation	6.254e-06	4.122e-05
GO: Biological Process	GO:0003203	endocardial cushion morphogenesis	6.298e-06	4.145e-05
GO: Biological Process	GO:0019318	hexose metabolic process	6.425e-06	4.222e-05
GO: Biological Process	GO:1903707	negative regulation of hemopoiesis	6.528e-06	4.284e-05
GO: Biological Process	GO:0070201	regulation of establishment of protein localization	6.559e-06	4.298e-05
GO: Biological Process	GO:0007281	germ cell development	6.622e-06	4.333e-05
Pathway	1269171	Adaptive Immune System	1.053e-05	4.338e-05
Pathway	83092	Melanogenesis	1.078e-05	4.408e-05
Pathway	138021	Paxillin-dependent events mediated by a4b1	1.083e-05	4.408e-05
Pathway	1270333	Ephrin signaling	1.083e-05	4.408e-05
Pathway	M10547	Role of MAL in Rho-Mediated Activation of SRF	1.083e-05	4.408e-05
GO: Biological Process	GO:0032970	regulation of actin filament-based process	6.914e-06	4.518e-05
GO: Biological Process	GO:0007043	cell-cell junction assembly	7.166e-06	4.669e-05
GO: Biological Process	GO:0038094	Fc-gamma receptor signaling pathway	7.166e-06	4.669e-05
GO: Biological Process	GO:0090398	cellular senescence	7.239e-06	4.697e-05
GO: Biological Process	GO:2000378	negative regulation of reactive oxygen species metabolic process	7.239e-06	4.697e-05
GO: Biological Process	GO:0035195	gene silencing by miRNA	7.239e-06	4.697e-05
Pathway	138040	IFN-gamma pathway	1.177e-05	4.732e-05
Pathway	M862	p38 MAPK Signaling Pathway	1.177e-05	4.732e-05
Pathway	1269288	Negative regulation of MAPK pathway	1.177e-05	4.732e-05
Pathway	137918	Stabilization and expansion of the E-cadherin adherens junction	1.177e-05	4.732e-05
GO: Biological Process	GO:0042542	response to hydrogen peroxide	7.484e-06	4.849e-05
GO: Biological Process	GO:0002431	Fc receptor mediated stimulatory signaling pathway	8.084e-06	5.23e-05
GO: Biological Process	GO:0045471	response to ethanol	8.183e-06	5.279e-05
GO: Biological Process	GO:0072073	kidney epithelium development	8.183e-06	5.279e-05
GO: Cellular Component	GO:0048471	perinuclear region of cytoplasm	1.84e-06	5.337e-05
Pathway	138022	Class I PI3K signaling events	1.332e-05	5.341e-05
Pathway	1269425	SHC-mediated cascade:FGFR4	1.346e-05	5.347e-05
Pathway	M16991	Skeletal muscle hypertrophy is regulated via AKT/mTOR pathway	1.346e-05	5.347e-05
Pathway	1269426	PI-3K cascade:FGFR4	1.346e-05	5.347e-05
GO: Biological Process	GO:0034614	cellular response to reactive oxygen species	8.553e-06	5.51e-05
GO: Biological Process	GO:1904019	epithelial cell apoptotic process	8.577e-06	5.51e-05
GO: Biological Process	GO:0072080	nephron tubule development	8.577e-06	5.51e-05
GO: Biological Process	GO:0048878	chemical homeostasis	8.615e-06	5.526e-05
GO: Biological Process	GO:0060251	regulation of glial cell proliferation	8.673e-06	5.556e-05
GO: Biological Process	GO:0003015	heart process	9.151e-06	5.854e-05
GO: Biological Process	GO:0009607	response to biotic stimulus	9.181e-06	5.865e-05
GO: Molecular Function	GO:0019903	protein phosphatase binding	6.161e-06	5.885e-05
GO: Biological Process	GO:0090594	inflammatory response to wounding	9.348e-06	5.954e-05
GO: Biological Process	GO:0002246	wound healing involved in inflammatory response	9.348e-06	5.954e-05
GO: Biological Process	GO:0006954	inflammatory response	9.359e-06	5.954e-05
GO: Cellular Component	GO:0044427	chromosomal part	2.256e-06	6.04e-05
GO: Molecular Function	GO:0070851	growth factor receptor binding	6.453e-06	6.059e-05
GO: Biological Process	GO:0043467	regulation of generation of precursor metabolites and energy	9.637e-06	6.122e-05
GO: Molecular Function	GO:0005524	ATP binding	6.752e-06	6.235e-05
GO: Cellular Component	GO:0031252	cell leading edge	2.571e-06	6.392e-05
GO: Biological Process	GO:0035194	posttranscriptional gene silencing by RNA	1.026e-05	6.499e-05
GO: Biological Process	GO:0016441	posttranscriptional gene silencing	1.026e-05	6.499e-05
Pathway	1268869	Signaling by FGFR2 in disease	1.691e-05	6.679e-05
Pathway	1269496	Signaling by ERBB4	1.691e-05	6.679e-05
GO: Biological Process	GO:0031347	regulation of defense response	1.069e-05	6.764e-05
GO: Biological Process	GO:0061326	renal tubule development	1.08e-05	6.823e-05
GO: Biological Process	GO:0048738	cardiac muscle tissue development	1.091e-05	6.884e-05
Pathway	1269177	Costimulation by the CD28 family	1.787e-05	7.036e-05
GO: Biological Process	GO:0034284	response to monosaccharide	1.129e-05	7.11e-05
GO: Cellular Component	GO:0030027	lamellipodium	3.136e-06	7.111e-05
GO: Cellular Component	GO:0005912	adherens junction	3.402e-06	7.111e-05
GO: Cellular Component	GO:0030054	cell junction	3.474e-06	7.111e-05
GO: Biological Process	GO:0010976	positive regulation of neuron projection development	1.147e-05	7.218e-05
GO: Biological Process	GO:0007596	blood coagulation	1.161e-05	7.292e-05
GO: Biological Process	GO:0043276	anoikis	1.165e-05	7.309e-05
GO: Biological Process	GO:0043279	response to alkaloid	1.204e-05	7.542e-05
GO: Biological Process	GO:1903409	reactive oxygen species biosynthetic process	1.208e-05	7.556e-05
GO: Biological Process	GO:0060443	mammary gland morphogenesis	1.21e-05	7.558e-05
GO: Molecular Function	GO:0050839	cell adhesion molecule binding	8.472e-06	7.694e-05
Pathway	M7747	IL 2 signaling pathway	2.009e-05	7.794e-05
Pathway	M8731	Aspirin Blocks Signaling Pathway Involved in Platelet Activation	2.009e-05	7.794e-05
Pathway	1269423	FRS-mediated FGFR4 signaling	2.009e-05	7.794e-05
Pathway	138049	PDGFR-alpha signaling pathway	2.009e-05	7.794e-05
Pathway	1269490	SHC1 events in ERBB2 signaling	2.009e-05	7.794e-05
GO: Biological Process	GO:0001657	ureteric bud development	1.276e-05	7.961e-05
GO: Biological Process	GO:0050817	coagulation	1.306e-05	8.129e-05
GO: Biological Process	GO:0007599	hemostasis	1.306e-05	8.129e-05
Pathway	M2579	Differentiation Pathway in PC12 Cells; this is a specific case of PAC1 Receptor Pathway.	2.121e-05	8.162e-05
Pathway	138060	Thromboxane A2 receptor signaling	2.121e-05	8.162e-05
Pathway	217716	Cholinergic synapse	2.122e-05	8.162e-05
GO: Biological Process	GO:0060363	cranial suture morphogenesis	1.331e-05	8.269e-05
GO: Biological Process	GO:0003002	regionalization	1.337e-05	8.299e-05
GO: Biological Process	GO:0035411	catenin import into nucleus	1.339e-05	8.299e-05
GO: Biological Process	GO:0072163	mesonephric epithelium development	1.347e-05	8.326e-05
GO: Biological Process	GO:0072164	mesonephric tubule development	1.347e-05	8.326e-05
GO: Biological Process	GO:0001822	kidney development	1.353e-05	8.351e-05
Pathway	1270306	Sema4D mediated inhibition of cell attachment and migration	2.271e-05	8.685e-05
Pathway	138037	EGFR-dependent Endothelin signaling events	2.271e-05	8.685e-05
GO: Biological Process	GO:0014855	striated muscle cell proliferation	1.418e-05	8.742e-05
GO: Biological Process	GO:0030324	lung development	1.467e-05	9.02e-05
GO: Biological Process	GO:0045930	negative regulation of mitotic cell cycle	1.467e-05	9.02e-05
GO: Biological Process	GO:0030330	DNA damage response, signal transduction by p53 class mediator	1.499e-05	9.191e-05
GO: Biological Process	GO:0071156	regulation of cell cycle arrest	1.499e-05	9.191e-05
Pathway	M15743	G alpha 12 Pathway	2.417e-05	9.218e-05
GO: Biological Process	GO:2000826	regulation of heart morphogenesis	1.532e-05	9.345e-05
GO: Biological Process	GO:0031069	hair follicle morphogenesis	1.532e-05	9.345e-05
GO: Biological Process	GO:0033598	mammary gland epithelial cell proliferation	1.532e-05	9.345e-05
GO: Biological Process	GO:0001658	branching involved in ureteric bud morphogenesis	1.533e-05	9.345e-05
GO: Biological Process	GO:0045088	regulation of innate immune response	1.537e-05	9.357e-05
GO: Molecular Function	GO:0032559	adenyl ribonucleotide binding	1.05e-05	9.386e-05
GO: Biological Process	GO:0051591	response to cAMP	1.58e-05	9.611e-05
GO: Molecular Function	GO:0070491	repressing transcription factor binding	1.105e-05	9.719e-05
GO: Cellular Component	GO:0070161	anchoring junction	5.04e-06	9.745e-05
GO: Biological Process	GO:0045844	positive regulation of striated muscle tissue development	1.654e-05	0.0001003
GO: Biological Process	GO:0048636	positive regulation of muscle organ development	1.654e-05	0.0001003
GO: Biological Process	GO:0001823	mesonephros development	1.665e-05	0.0001005
GO: Biological Process	GO:0031334	positive regulation of protein complex assembly	1.666e-05	0.0001005
GO: Biological Process	GO:0006006	glucose metabolic process	1.666e-05	0.0001005
GO: Biological Process	GO:0030323	respiratory tube development	1.666e-05	0.0001005
GO: Molecular Function	GO:0030554	adenyl nucleotide binding	1.185e-05	0.0001025
GO: Biological Process	GO:0045862	positive regulation of proteolysis	1.722e-05	0.0001037
GO: Biological Process	GO:0033146	regulation of intracellular estrogen receptor signaling pathway	1.744e-05	0.0001049
GO: Biological Process	GO:0071560	cellular response to transforming growth factor beta stimulus	1.774e-05	0.0001066
GO: Biological Process	GO:1901863	positive regulation of muscle tissue development	1.783e-05	0.000107
GO: Biological Process	GO:0065003	macromolecular complex assembly	1.786e-05	0.0001071
GO: Molecular Function	GO:0004674	protein serine/threonine kinase activity	1.27e-05	0.0001082
GO: Biological Process	GO:0008354	germ cell migration	1.823e-05	0.0001091
GO: Molecular Function	GO:0004716	signal transducer, downstream of receptor, with protein tyrosine kinase activity	1.324e-05	0.00011
GO: Molecular Function	GO:0004709	MAP kinase kinase kinase activity	1.33e-05	0.00011
GO: Biological Process	GO:0008630	intrinsic apoptotic signaling pathway in response to DNA damage	1.845e-05	0.0001103
Pathway	P00048	PI3 kinase pathway	2.92e-05	0.000111
GO: Biological Process	GO:0008543	fibroblast growth factor receptor signaling pathway	1.941e-05	0.0001159
GO: Biological Process	GO:0034698	response to gonadotropin	1.977e-05	0.0001177
GO: Biological Process	GO:0003179	heart valve morphogenesis	1.977e-05	0.0001177
GO: Biological Process	GO:0071559	response to transforming growth factor beta	2.008e-05	0.0001192
GO: Biological Process	GO:0048705	skeletal system morphogenesis	2.008e-05	0.0001192
GO: Biological Process	GO:0071222	cellular response to lipopolysaccharide	2.017e-05	0.0001196
GO: Cellular Component	GO:0045177	apical part of cell	6.541e-06	0.0001198
GO: Biological Process	GO:0072009	nephron epithelium development	2.041e-05	0.0001209
GO: Biological Process	GO:0022029	telencephalon cell migration	2.063e-05	0.0001221
GO: Biological Process	GO:1900180	regulation of protein localization to nucleus	2.07e-05	0.0001223
GO: Biological Process	GO:0046822	regulation of nucleocytoplasmic transport	2.134e-05	0.0001259
GO: Biological Process	GO:0006897	endocytosis	2.146e-05	0.0001265
Pathway	1269619	SHC-related events triggered by IGF1R	3.388e-05	0.0001277
Pathway	1269593	EGFR Transactivation by Gastrin	3.388e-05	0.0001277
Pathway	1269520	RHO GTPases Activate Rhotekin and Rhophilins	3.388e-05	0.0001277
GO: Biological Process	GO:0030902	hindbrain development	2.175e-05	0.000128
GO: Molecular Function	GO:0098772	molecular function regulator	1.572e-05	0.0001281
GO: Biological Process	GO:1902582	single-organism intracellular transport	2.184e-05	0.0001284
GO: Biological Process	GO:0003151	outflow tract morphogenesis	2.216e-05	0.0001301
GO: Biological Process	GO:1903053	regulation of extracellular matrix organization	2.233e-05	0.0001307
GO: Biological Process	GO:0035116	embryonic hindlimb morphogenesis	2.233e-05	0.0001307
Pathway	M3270	Integrin Signaling Pathway	3.48e-05	0.0001308
GO: Biological Process	GO:0016331	morphogenesis of embryonic epithelium	2.257e-05	0.000132
GO: Molecular Function	GO:0000978	RNA polymerase II core promoter proximal region sequence-specific DNA binding	1.657e-05	0.0001331
GO: Biological Process	GO:0005996	monosaccharide metabolic process	2.282e-05	0.0001332
Pathway	138027	Regulation of Androgen receptor activity	3.57e-05	0.0001338
GO: Biological Process	GO:0043583	ear development	2.335e-05	0.000136
GO: Biological Process	GO:0001894	tissue homeostasis	2.335e-05	0.000136
GO: Biological Process	GO:0060675	ureteric bud morphogenesis	2.377e-05	0.0001378
GO: Biological Process	GO:0014068	positive regulation of phosphatidylinositol 3-kinase signaling	2.377e-05	0.0001378
GO: Biological Process	GO:1902728	positive regulation of growth factor dependent skeletal muscle satellite cell proliferation	2.384e-05	0.0001378
GO: Biological Process	GO:0044334	canonical Wnt signaling pathway involved in positive regulation of epithelial to mesenchymal transition	2.384e-05	0.0001378
GO: Biological Process	GO:1902766	skeletal muscle satellite cell migration	2.384e-05	0.0001378
GO: Biological Process	GO:1902724	positive regulation of skeletal muscle satellite cell proliferation	2.384e-05	0.0001378
GO: Biological Process	GO:0006935	chemotaxis	2.392e-05	0.0001381
GO: Biological Process	GO:0045945	positive regulation of transcription from RNA polymerase III promoter	2.422e-05	0.0001395
GO: Biological Process	GO:0033148	positive regulation of intracellular estrogen receptor signaling pathway	2.422e-05	0.0001395
GO: Cellular Component	GO:0005768	endosome	8.524e-06	0.0001416
GO: Cellular Component	GO:0019897	extrinsic component of plasma membrane	8.547e-06	0.0001416
GO: Cellular Component	GO:0044454	nuclear chromosome part	9.052e-06	0.0001432
GO: Biological Process	GO:0002042	cell migration involved in sprouting angiogenesis	2.511e-05	0.0001444
Pathway	952858	Platelet activation	3.89e-05	0.0001454
GO: Biological Process	GO:1903076	regulation of protein localization to plasma membrane	2.547e-05	0.0001456
GO: Biological Process	GO:0010595	positive regulation of endothelial cell migration	2.547e-05	0.0001456
GO: Biological Process	GO:1904375	regulation of protein localization to cell periphery	2.547e-05	0.0001456
GO: Biological Process	GO:0021885	forebrain cell migration	2.547e-05	0.0001456
GO: Biological Process	GO:0072171	mesonephric tubule morphogenesis	2.547e-05	0.0001456
GO: Cellular Component	GO:0005694	chromosome	9.661e-06	0.0001462
Pathway	138024	TGF-beta receptor signaling	3.935e-05	0.0001467
Pathway	M16517	WNT Signaling Pathway	4.011e-05	0.0001479
Pathway	138072	Nephrin/Neph1 signaling in the kidney podocyte	4.011e-05	0.0001479
Pathway	M85	Regulation of BAD phosphorylation	4.011e-05	0.0001479
Pathway	P00030	Hypoxia response via HIF activation	4.011e-05	0.0001479
GO: Biological Process	GO:0048592	eye morphogenesis	2.615e-05	0.0001491
GO: Biological Process	GO:0071219	cellular response to molecule of bacterial origin	2.615e-05	0.0001491
GO: Biological Process	GO:0060828	regulation of canonical Wnt signaling pathway	2.628e-05	0.0001497
GO: Biological Process	GO:1901990	regulation of mitotic cell cycle phase transition	2.649e-05	0.0001506
Pathway	83071	Tight junction	4.207e-05	0.0001546
GO: Biological Process	GO:0090342	regulation of cell aging	2.815e-05	0.0001593
GO: Biological Process	GO:0048730	epidermis morphogenesis	2.815e-05	0.0001593
GO: Biological Process	GO:0010092	specification of animal organ identity	2.815e-05	0.0001593
GO: Biological Process	GO:0045737	positive regulation of cyclin-dependent protein serine/threonine kinase activity	2.815e-05	0.0001593
GO: Biological Process	GO:0060249	anatomical structure homeostasis	2.842e-05	0.0001606
GO: Biological Process	GO:0070661	leukocyte proliferation	2.85e-05	0.0001609
GO: Biological Process	GO:0032760	positive regulation of tumor necrosis factor production	2.916e-05	0.0001642
GO: Biological Process	GO:0008593	regulation of Notch signaling pathway	2.916e-05	0.0001642
GO: Biological Process	GO:0030111	regulation of Wnt signaling pathway	2.92e-05	0.0001642
GO: Molecular Function	GO:0001046	core promoter sequence-specific DNA binding	2.123e-05	0.0001646
GO: Molecular Function	GO:0042826	histone deacetylase binding	2.123e-05	0.0001646
GO: Molecular Function	GO:0003713	transcription coactivator activity	2.139e-05	0.0001646
GO: Biological Process	GO:0007389	pattern specification process	2.986e-05	0.0001677
GO: Biological Process	GO:0042770	signal transduction in response to DNA damage	2.998e-05	0.0001682
GO: Biological Process	GO:0044057	regulation of system process	3.026e-05	0.0001695
GO: Biological Process	GO:0002758	innate immune response-activating signal transduction	3.038e-05	0.00017
GO: Biological Process	GO:0032844	regulation of homeostatic process	3.042e-05	0.00017
Pathway	M9070	Transcription factor CREB and its extracellular signals	4.682e-05	0.0001716
Pathway	217173	Influenza A	4.764e-05	0.0001742
GO: Biological Process	GO:2000637	positive regulation of gene silencing by miRNA	3.138e-05	0.0001751
GO: Biological Process	GO:0045598	regulation of fat cell differentiation	3.14e-05	0.0001751
GO: Biological Process	GO:0071549	cellular response to dexamethasone stimulus	3.144e-05	0.0001751
Pathway	1269351	GP1b-IX-V activation signalling	4.814e-05	0.0001755
GO: Biological Process	GO:0048771	tissue remodeling	3.238e-05	0.0001801
GO: Biological Process	GO:0070555	response to interleukin-1	3.286e-05	0.0001826
GO: Biological Process	GO:0000302	response to reactive oxygen species	3.308e-05	0.0001835
GO: Biological Process	GO:1903557	positive regulation of tumor necrosis factor superfamily cytokine production	3.325e-05	0.0001843
GO: Biological Process	GO:0032103	positive regulation of response to external stimulus	3.372e-05	0.0001866
Pathway	83072	Gap junction	5.195e-05	0.0001887
Pathway	169355	RAC1 signaling pathway	5.204e-05	0.0001887
GO: Molecular Function	GO:0000987	core promoter proximal region sequence-specific DNA binding	2.517e-05	0.000191
GO: Biological Process	GO:0007179	transforming growth factor beta receptor signaling pathway	3.47e-05	0.0001919
GO: Biological Process	GO:0007162	negative regulation of cell adhesion	3.499e-05	0.0001931
GO: Biological Process	GO:1904031	positive regulation of cyclin-dependent protein kinase activity	3.501e-05	0.0001931
GO: Biological Process	GO:0097581	lamellipodium organization	3.546e-05	0.0001953
Pathway	137936	IL12 signaling mediated by STAT4	5.431e-05	0.0001958
Pathway	1383029	PTK6 Regulates RHO GTPases, RAS GTPase and MAP kinases	5.431e-05	0.0001958
GO: Molecular Function	GO:0001159	core promoter proximal region DNA binding	2.627e-05	0.0001966
GO: Biological Process	GO:1903522	regulation of blood circulation	3.792e-05	0.0002086
GO: Biological Process	GO:0002218	activation of innate immune response	3.803e-05	0.0002087
GO: Biological Process	GO:0016458	gene silencing	3.803e-05	0.0002087
GO: Biological Process	GO:0055025	positive regulation of cardiac muscle tissue development	3.886e-05	0.0002123
GO: Biological Process	GO:0031128	developmental induction	3.886e-05	0.0002123
GO: Biological Process	GO:0030212	hyaluronan metabolic process	3.886e-05	0.0002123
GO: Biological Process	GO:0003156	regulation of animal organ formation	3.886e-05	0.0002123
GO: Biological Process	GO:0060541	respiratory system development	3.909e-05	0.0002133
GO: Biological Process	GO:0051592	response to calcium ion	3.929e-05	0.0002139
GO: Biological Process	GO:0046824	positive regulation of nucleocytoplasmic transport	3.929e-05	0.0002139
GO: Biological Process	GO:0051098	regulation of binding	3.972e-05	0.0002145
GO: Biological Process	GO:1903036	positive regulation of response to wounding	3.978e-05	0.0002145
GO: Biological Process	GO:0042306	regulation of protein import into nucleus	3.978e-05	0.0002145
GO: Biological Process	GO:0043518	negative regulation of DNA damage response, signal transduction by p53 class mediator	3.979e-05	0.0002145
GO: Biological Process	GO:0060252	positive regulation of glial cell proliferation	3.979e-05	0.0002145
GO: Biological Process	GO:0060148	positive regulation of posttranscriptional gene silencing	3.979e-05	0.0002145
GO: Biological Process	GO:0003198	epithelial to mesenchymal transition involved in endocardial cushion formation	3.979e-05	0.0002145
GO: Biological Process	GO:0045605	negative regulation of epidermal cell differentiation	3.979e-05	0.0002145
GO: Biological Process	GO:0048678	response to axon injury	4.021e-05	0.0002163
GO: Biological Process	GO:0043534	blood vessel endothelial cell migration	4.021e-05	0.0002163
Pathway	M18030	Tumor Necrosis Factor Pathway.	6.263e-05	0.0002246
Pathway	M12975	VEGF, Hypoxia, and Angiogenesis	6.263e-05	0.0002246
GO: Biological Process	GO:0072078	nephron tubule morphogenesis	4.276e-05	0.0002294
GO: Biological Process	GO:0006282	regulation of DNA repair	4.276e-05	0.0002294
GO: Biological Process	GO:0003158	endothelium development	4.287e-05	0.0002298
GO: Biological Process	GO:0045687	positive regulation of glial cell differentiation	4.302e-05	0.00023
GO: Biological Process	GO:0046579	positive regulation of Ras protein signal transduction	4.302e-05	0.00023
GO: Cellular Component	GO:0036477	somatodendritic compartment	1.597e-05	0.0002316
GO: Biological Process	GO:1901987	regulation of cell cycle phase transition	4.354e-05	0.0002324
GO: Biological Process	GO:0072657	protein localization to membrane	4.357e-05	0.0002324
Pathway	M6917	Erythropoietin mediated neuroprotection through NF-kB	6.583e-05	0.0002329
Pathway	M9174	STAT3 Pathway	6.583e-05	0.0002329
Pathway	1457796	MET activates RAS signaling	6.583e-05	0.0002329
Pathway	PW:0000578	scatter factor/hepatocyte growth factor signaling	6.583e-05	0.0002329
Pathway	137921	Ras signaling in the CD4+ TCR pathway	6.583e-05	0.0002329
GO: Biological Process	GO:0043010	camera-type eye development	4.454e-05	0.0002373
GO: Biological Process	GO:1903729	regulation of plasma membrane organization	4.543e-05	0.0002416
GO: Biological Process	GO:1904589	regulation of protein import	4.544e-05	0.0002416
GO: Cellular Component	GO:0000228	nuclear chromosome	1.767e-05	0.000246
GO: Biological Process	GO:0003170	heart valve development	4.749e-05	0.0002522
GO: Cellular Component	GO:0005925	focal adhesion	1.889e-05	0.0002528
Pathway	169354	Noncanonical Wnt signaling pathway	7.185e-05	0.0002536
GO: Biological Process	GO:0018205	peptidyl-lysine modification	4.812e-05	0.0002552
GO: Biological Process	GO:0072088	nephron epithelium morphogenesis	4.824e-05	0.0002555
GO: Molecular Function	GO:0043548	phosphatidylinositol 3-kinase binding	3.476e-05	0.0002568
GO: Molecular Function	GO:0005057	signal transducer activity, downstream of receptor	3.551e-05	0.0002589
GO: Biological Process	GO:0033197	response to vitamin E	4.957e-05	0.0002614
GO: Biological Process	GO:0061029	eyelid development in camera-type eye	4.957e-05	0.0002614
GO: Biological Process	GO:0010715	regulation of extracellular matrix disassembly	4.957e-05	0.0002614
GO: Biological Process	GO:0061154	endothelial tube morphogenesis	4.957e-05	0.0002614
GO: Biological Process	GO:0015031	protein transport	4.978e-05	0.0002622
GO: Molecular Function	GO:0019902	phosphatase binding	3.675e-05	0.0002644
GO: Biological Process	GO:0006605	protein targeting	5.157e-05	0.0002713
GO: Cellular Component	GO:0005924	cell-substrate adherens junction	2.105e-05	0.0002713
GO: Cellular Component	GO:0070369	beta-catenin-TCF7L2 complex	2.289e-05	0.0002717
GO: Cellular Component	GO:0005943	phosphatidylinositol 3-kinase complex, class IA	2.289e-05	0.0002717
GO: Cellular Component	GO:0030055	cell-substrate junction	2.342e-05	0.0002717
GO: Biological Process	GO:0048662	negative regulation of smooth muscle cell proliferation	5.229e-05	0.0002748
GO: Biological Process	GO:0051050	positive regulation of transport	5.281e-05	0.0002772
GO: Biological Process	GO:0045931	positive regulation of mitotic cell cycle	5.295e-05	0.0002776
GO: Biological Process	GO:0071216	cellular response to biotic stimulus	5.344e-05	0.0002798
GO: Biological Process	GO:0072028	nephron morphogenesis	5.424e-05	0.0002837
Pathway	1492886	Apelin signaling pathway	8.096e-05	0.000285
Pathway	1457799	MET promotes cell motility	8.202e-05	0.0002864
Pathway	1269427	Negative regulation of FGFR4 signaling	8.202e-05	0.0002864
Pathway	1268865	FGFR1 mutant receptor activation	8.202e-05	0.0002864
GO: Biological Process	GO:0061333	renal tubule morphogenesis	5.746e-05	0.0002998
GO: Biological Process	GO:0045913	positive regulation of carbohydrate metabolic process	5.746e-05	0.0002998
Pathway	1269650	Generic Transcription Pathway	8.636e-05	0.0003008
Pathway	M9134	Trka Receptor Signaling Pathway	8.729e-05	0.0003032
GO: Biological Process	GO:0030198	extracellular matrix organization	5.946e-05	0.0003099
GO: Biological Process	GO:1900182	positive regulation of protein localization to nucleus	5.986e-05	0.0003117
GO: Biological Process	GO:0003018	vascular process in circulatory system	6.063e-05	0.0003148
GO: Biological Process	GO:0043062	extracellular structure organization	6.076e-05	0.0003148
GO: Biological Process	GO:0097094	craniofacial suture morphogenesis	6.079e-05	0.0003148
GO: Biological Process	GO:0003188	heart valve formation	6.079e-05	0.0003148
GO: Biological Process	GO:0021536	diencephalon development	6.081e-05	0.0003148
GO: Biological Process	GO:0045927	positive regulation of growth	6.129e-05	0.0003169
GO: Biological Process	GO:0046488	phosphatidylinositol metabolic process	6.255e-05	0.0003227
GO: Biological Process	GO:0009913	epidermal cell differentiation	6.255e-05	0.0003227
Pathway	137991	ErbB4 signaling events	9.32e-05	0.0003229
GO: Biological Process	GO:0060047	heart contraction	6.287e-05	0.000323
GO: Biological Process	GO:1904837	beta-catenin-TCF complex assembly	6.295e-05	0.000323
GO: Biological Process	GO:0010761	fibroblast migration	6.295e-05	0.000323
GO: Biological Process	GO:0010656	negative regulation of muscle cell apoptotic process	6.295e-05	0.000323
GO: Biological Process	GO:0035137	hindlimb morphogenesis	6.295e-05	0.000323
Pathway	137922	IL12-mediated signaling events	9.391e-05	0.0003245
GO: Biological Process	GO:0046427	positive regulation of JAK-STAT cascade	6.432e-05	0.0003292
GO: Biological Process	GO:1904894	positive regulation of STAT cascade	6.432e-05	0.0003292
GO: Biological Process	GO:0009749	response to glucose	6.452e-05	0.0003299
GO: Biological Process	GO:0050804	modulation of synaptic transmission	6.482e-05	0.0003311
GO: Molecular Function	GO:0050681	androgen receptor binding	4.716e-05	0.000335
GO: Biological Process	GO:0071229	cellular response to acid chemical	6.86e-05	0.00035
GO: Biological Process	GO:0021983	pituitary gland development	6.884e-05	0.00035
GO: Biological Process	GO:1904036	negative regulation of epithelial cell apoptotic process	6.884e-05	0.00035
GO: Biological Process	GO:0017145	stem cell division	6.884e-05	0.00035
GO: Biological Process	GO:0043414	macromolecule methylation	6.953e-05	0.0003531
GO: Biological Process	GO:0010908	regulation of heparan sulfate proteoglycan biosynthetic process	7.095e-05	0.000358
GO: Biological Process	GO:1904192	regulation of cholangiocyte apoptotic process	7.095e-05	0.000358
GO: Biological Process	GO:1904193	negative regulation of cholangiocyte apoptotic process	7.095e-05	0.000358
GO: Biological Process	GO:1902488	cholangiocyte apoptotic process	7.095e-05	0.000358
GO: Biological Process	GO:0010909	positive regulation of heparan sulfate proteoglycan biosynthetic process	7.095e-05	0.000358
GO: Biological Process	GO:1902730	positive regulation of proteoglycan biosynthetic process	7.095e-05	0.000358
Pathway	1269445	p75 NTR receptor-mediated signalling	0.0001063	0.0003663
GO: Biological Process	GO:0051571	positive regulation of histone H3-K4 methylation	7.355e-05	0.0003703
GO: Biological Process	GO:0090344	negative regulation of cell aging	7.355e-05	0.0003703
GO: Biological Process	GO:0061024	membrane organization	7.508e-05	0.0003761
GO: Biological Process	GO:0031670	cellular response to nutrient	7.511e-05	0.0003761
GO: Biological Process	GO:0051057	positive regulation of small GTPase mediated signal transduction	7.511e-05	0.0003761
GO: Biological Process	GO:0010712	regulation of collagen metabolic process	7.511e-05	0.0003761
GO: Biological Process	GO:0009746	response to hexose	7.513e-05	0.0003761
Pathway	137933	IL4-mediated signaling events	0.0001096	0.0003769
GO: Biological Process	GO:0045639	positive regulation of myeloid cell differentiation	7.578e-05	0.0003784
GO: Biological Process	GO:0072006	nephron development	7.584e-05	0.0003784
GO: Biological Process	GO:0071456	cellular response to hypoxia	7.584e-05	0.0003784
Pathway	M16973	CBL mediated ligand-induced downregulation of EGF receptors	0.0001129	0.000386
Pathway	1269467	p38MAPK events	0.0001129	0.000386
GO: Biological Process	GO:0044802	single-organism membrane organization	7.814e-05	0.0003895
GO: Cellular Component	GO:0016324	apical plasma membrane	3.474e-05	0.00039
GO: Biological Process	GO:0031532	actin cytoskeleton reorganization	7.993e-05	0.0003975
GO: Biological Process	GO:0070301	cellular response to hydrogen peroxide	7.993e-05	0.0003975
GO: Molecular Function	GO:0016303	1-phosphatidylinositol-3-kinase activity	5.704e-05	0.0004
Pathway	1270426	Cellular Senescence	0.0001186	0.0004035
Pathway	1270323	L1CAM interactions	0.0001186	0.0004035
GO: Biological Process	GO:0044246	regulation of multicellular organismal metabolic process	8.179e-05	0.0004063
GO: Biological Process	GO:0046683	response to organophosphorus	8.186e-05	0.0004063
Pathway	1269303	C-type lectin receptors (CLRs)	0.0001204	0.0004086
GO: Cellular Component	GO:0045121	membrane raft	3.985e-05	0.0004093
GO: Cellular Component	GO:0098857	membrane microdomain	3.985e-05	0.0004093
GO: Cellular Component	GO:0043296	apical junction complex	3.999e-05	0.0004093
GO: Biological Process	GO:1901216	positive regulation of neuron death	8.425e-05	0.0004172
GO: Biological Process	GO:0031058	positive regulation of histone modification	8.425e-05	0.0004172
GO: Molecular Function	GO:0031490	chromatin DNA binding	6.03e-05	0.0004176
Pathway	1496831	Mitophagy - animal	0.0001273	0.0004299
Pathway	83104	Shigellosis	0.0001273	0.0004299
GO: Biological Process	GO:0007623	circadian rhythm	8.712e-05	0.000431
GO: Biological Process	GO:0010586	miRNA metabolic process	8.795e-05	0.0004327
GO: Biological Process	GO:0003272	endocardial cushion formation	8.795e-05	0.0004327
GO: Biological Process	GO:0060572	morphogenesis of an epithelial bud	8.795e-05	0.0004327
GO: Biological Process	GO:0050910	detection of mechanical stimulus involved in sensory perception of sound	8.795e-05	0.0004327
GO: Biological Process	GO:0030540	female genitalia development	8.795e-05	0.0004327
GO: Biological Process	GO:0031056	regulation of histone modification	8.825e-05	0.0004333
GO: Biological Process	GO:0043433	negative regulation of sequence-specific DNA binding transcription factor activity	8.825e-05	0.0004333
GO: Biological Process	GO:0045604	regulation of epidermal cell differentiation	8.889e-05	0.000436
GO: Biological Process	GO:0051146	striated muscle cell differentiation	9.093e-05	0.0004455
GO: Biological Process	GO:0071322	cellular response to carbohydrate stimulus	9.16e-05	0.0004483
Pathway	M9664	Signaling Pathway from G-Protein Families	0.0001334	0.0004492
GO: Biological Process	GO:0071359	cellular response to dsRNA	9.643e-05	0.0004704
GO: Biological Process	GO:0036092	phosphatidylinositol-3-phosphate biosynthetic process	9.643e-05	0.0004704
GO: Biological Process	GO:0031103	axon regeneration	9.643e-05	0.0004704
Pathway	M12851	Cell to Cell Adhesion Signaling	0.0001428	0.0004799
GO: Biological Process	GO:0036294	cellular response to decreased oxygen levels	9.859e-05	0.0004804
GO: Molecular Function	GO:0051718	DNA (cytosine-5-)-methyltransferase activity, acting on CpG substrates	7.07e-05	0.0004835
GO: Biological Process	GO:0008610	lipid biosynthetic process	9.964e-05	0.000485
Pathway	585562	Epstein-Barr virus infection	0.0001459	0.000489
Pathway	M295	Genes related to PIP3 signaling in cardiac myocytes	0.0001471	0.0004917
GO: Molecular Function	GO:1990841	promoter-specific chromatin binding	7.316e-05	0.0004943
GO: Biological Process	GO:0002262	myeloid cell homeostasis	0.0001022	0.0004966
GO: Biological Process	GO:0010950	positive regulation of endopeptidase activity	0.0001022	0.0004966
Pathway	1270346	Transcriptional regulation of pluripotent stem cells	0.0001492	0.0004974
GO: Biological Process	GO:0007229	integrin-mediated signaling pathway	0.0001034	0.000501
GO: Biological Process	GO:0046849	bone remodeling	0.0001034	0.000501
GO: Biological Process	GO:0007063	regulation of sister chromatid cohesion	0.0001041	0.0005014
GO: Biological Process	GO:2001026	regulation of endothelial cell chemotaxis	0.0001041	0.0005014
GO: Biological Process	GO:0045683	negative regulation of epidermis development	0.0001041	0.0005014
GO: Biological Process	GO:0033599	regulation of mammary gland epithelial cell proliferation	0.0001041	0.0005014
GO: Biological Process	GO:0045840	positive regulation of mitotic nuclear division	0.0001044	0.0005014
GO: Biological Process	GO:0032570	response to progesterone	0.0001044	0.0005014
GO: Biological Process	GO:0070830	bicellular tight junction assembly	0.0001044	0.0005014
GO: Biological Process	GO:1904407	positive regulation of nitric oxide metabolic process	0.0001044	0.0005014
GO: Biological Process	GO:0045429	positive regulation of nitric oxide biosynthetic process	0.0001044	0.0005014
GO: Biological Process	GO:0032386	regulation of intracellular transport	0.0001054	0.0005055
GO: Biological Process	GO:0034248	regulation of cellular amide metabolic process	0.0001063	0.0005093
GO: Cellular Component	GO:0032587	ruffle membrane	5.221e-05	0.0005191
GO: Biological Process	GO:0032874	positive regulation of stress-activated MAPK cascade	0.0001099	0.0005252
GO: Biological Process	GO:0034249	negative regulation of cellular amide metabolic process	0.0001099	0.0005252
GO: Biological Process	GO:0050670	regulation of lymphocyte proliferation	0.0001126	0.0005379
Pathway	812256	TNF signaling pathway	0.0001625	0.0005406
GO: Biological Process	GO:0070304	positive regulation of stress-activated protein kinase signaling cascade	0.0001138	0.0005431
GO: Biological Process	GO:2001243	negative regulation of intrinsic apoptotic signaling pathway	0.0001141	0.0005438
GO: Biological Process	GO:0010608	posttranscriptional regulation of gene expression	0.0001157	0.0005507
Pathway	M3494	Thrombin signaling and protease-activated receptors	0.0001663	0.0005517
GO: Biological Process	GO:0072594	establishment of protein localization to organelle	0.0001162	0.0005526
Pathway	1457803	MET activates STAT3	0.0001684	0.0005558
Pathway	PW:0000088	G1/S transition	0.0001684	0.0005558
GO: Biological Process	GO:0016192	vesicle-mediated transport	0.0001182	0.0005614
GO: Biological Process	GO:0030336	negative regulation of cell migration	0.0001191	0.0005645
GO: Biological Process	GO:0032944	regulation of mononuclear cell proliferation	0.0001191	0.0005645
GO: Biological Process	GO:0043388	positive regulation of DNA binding	0.0001218	0.0005767
GO: Biological Process	GO:0071285	cellular response to lithium ion	0.000122	0.0005767
GO: Biological Process	GO:2001252	positive regulation of chromosome organization	0.0001221	0.0005767
GO: Biological Process	GO:1902107	positive regulation of leukocyte differentiation	0.0001221	0.0005767
GO: Biological Process	GO:0045444	fat cell differentiation	0.0001224	0.0005772
Pathway	M111	Roles of fl-arrestin-dependent Recruitment of Src Kinases in GPCR Signaling	0.0001776	0.0005819
Pathway	1383023	ERBB2 Regulates Cell Motility	0.0001776	0.0005819
Pathway	138038	Arf6 downstream pathway	0.0001776	0.0005819
GO: Biological Process	GO:0001942	hair follicle development	0.0001257	0.0005902
GO: Biological Process	GO:0022405	hair cycle process	0.0001257	0.0005902
GO: Biological Process	GO:0022404	molting cycle process	0.0001257	0.0005902
GO: Biological Process	GO:2000278	regulation of DNA biosynthetic process	0.0001257	0.0005902
GO: Biological Process	GO:0046890	regulation of lipid biosynthetic process	0.0001265	0.0005928
GO: Biological Process	GO:0001678	cellular glucose homeostasis	0.0001265	0.0005928
GO: Biological Process	GO:0045089	positive regulation of innate immune response	0.0001287	0.0006026
GO: Biological Process	GO:0045665	negative regulation of neuron differentiation	0.0001293	0.0006046
GO: Biological Process	GO:0031047	gene silencing by RNA	0.0001309	0.0006118
GO: Cellular Component	GO:0005773	vacuole	6.332e-05	0.0006121
GO: Biological Process	GO:0090003	regulation of establishment of protein localization to plasma membrane	0.0001313	0.0006123
GO: Biological Process	GO:2001021	negative regulation of response to DNA damage stimulus	0.0001313	0.0006123
GO: Biological Process	GO:0045778	positive regulation of ossification	0.0001318	0.0006138
GO: Cellular Component	GO:0071664	catenin-TCF7L2 complex	6.812e-05	0.0006238
GO: Cellular Component	GO:1990907	beta-catenin-TCF complex	6.812e-05	0.0006238
GO: Biological Process	GO:2001242	regulation of intrinsic apoptotic signaling pathway	0.0001355	0.0006299
GO: Biological Process	GO:0016573	histone acetylation	0.0001355	0.0006299
GO: Biological Process	GO:0030316	osteoclast differentiation	0.0001381	0.0006394
GO: Biological Process	GO:0060993	kidney morphogenesis	0.0001381	0.0006394
GO: Biological Process	GO:2000379	positive regulation of reactive oxygen species metabolic process	0.0001381	0.0006394
GO: Biological Process	GO:0098773	skin epidermis development	0.0001381	0.0006394
GO: Cellular Component	GO:0009986	cell surface	7.191e-05	0.0006416
GO: Biological Process	GO:0001764	neuron migration	0.0001402	0.0006478
GO: Biological Process	GO:0022408	negative regulation of cell-cell adhesion	0.0001402	0.0006478
GO: Biological Process	GO:0048641	regulation of skeletal muscle tissue development	0.0001413	0.0006484
GO: Biological Process	GO:0090116	C-5 methylation of cytosine	0.0001414	0.0006484
GO: Biological Process	GO:0061030	epithelial cell differentiation involved in mammary gland alveolus development	0.0001414	0.0006484
GO: Biological Process	GO:0000320	re-entry into mitotic cell cycle	0.0001414	0.0006484
GO: Biological Process	GO:0014734	skeletal muscle hypertrophy	0.0001414	0.0006484
GO: Biological Process	GO:1903849	positive regulation of aorta morphogenesis	0.0001414	0.0006484
GO: Biological Process	GO:0070602	regulation of centromeric sister chromatid cohesion	0.0001414	0.0006484
GO: Biological Process	GO:1903847	regulation of aorta morphogenesis	0.0001414	0.0006484
GO: Biological Process	GO:0033145	positive regulation of intracellular steroid hormone receptor signaling pathway	0.0001418	0.0006495
GO: Molecular Function	GO:0098531	transcription factor activity, direct ligand regulated sequence-specific DNA binding	0.0001037	0.000684
GO: Molecular Function	GO:0004879	RNA polymerase II transcription factor activity, ligand-activated sequence-specific DNA binding	0.0001037	0.000684
GO: Biological Process	GO:0007266	Rho protein signal transduction	0.00015	0.000686
GO: Biological Process	GO:0033365	protein localization to organelle	0.0001511	0.0006905
GO: Biological Process	GO:0043255	regulation of carbohydrate biosynthetic process	0.0001514	0.0006914
Pathway	1427841	TFAP2 (AP-2) family regulates transcription of growth factors and their receptors	0.0002174	0.000707
Pathway	M16884	Role of nicotinic acetylcholine receptors in the regulation of apoptosis	0.0002174	0.000707
Pathway	M14775	G alpha s Pathway	0.0002174	0.000707
GO: Biological Process	GO:0010952	positive regulation of peptidase activity	0.000155	0.0007072
GO: Biological Process	GO:0070663	regulation of leukocyte proliferation	0.0001558	0.0007099
GO: Biological Process	GO:0006650	glycerophospholipid metabolic process	0.000157	0.0007146
GO: Biological Process	GO:2000146	negative regulation of cell motility	0.0001599	0.0007273
GO: Biological Process	GO:0045619	regulation of lymphocyte differentiation	0.0001603	0.0007273
GO: Biological Process	GO:0018393	internal peptidyl-lysine acetylation	0.0001603	0.0007273
Pathway	M3501	B Cell Antigen Receptor	0.0002262	0.0007338
GO: Biological Process	GO:0033157	regulation of intracellular protein transport	0.000162	0.0007345
GO: Biological Process	GO:0010463	mesenchymal cell proliferation	0.0001629	0.0007376
GO: Biological Process	GO:0042359	vitamin D metabolic process	0.0001636	0.0007383
GO: Biological Process	GO:0044346	fibroblast apoptotic process	0.0001636	0.0007383
GO: Biological Process	GO:0033189	response to vitamin A	0.0001636	0.0007383
GO: Biological Process	GO:0060065	uterus development	0.0001636	0.0007383
GO: Biological Process	GO:0031647	regulation of protein stability	0.0001642	0.0007391
GO: Biological Process	GO:0023061	signal release	0.0001642	0.0007391
GO: Biological Process	GO:0001890	placenta development	0.0001656	0.000745
GO: Cellular Component	GO:0097610	cell surface furrow	8.918e-05	0.000757
GO: Cellular Component	GO:0032154	cleavage furrow	8.918e-05	0.000757
GO: Molecular Function	GO:0008022	protein C-terminus binding	0.0001177	0.0007674
GO: Cellular Component	GO:0005794	Golgi apparatus	9.272e-05	0.0007683
GO: Biological Process	GO:1903533	regulation of protein targeting	0.0001711	0.0007689
GO: Biological Process	GO:0042307	positive regulation of protein import into nucleus	0.0001733	0.000778
GO: Biological Process	GO:0046486	glycerolipid metabolic process	0.0001776	0.0007965
Pathway	1269519	RHO GTPases Activate Formins	0.0002516	0.0008144
GO: Biological Process	GO:0032846	positive regulation of homeostatic process	0.0001866	0.0008349
GO: Biological Process	GO:1903578	regulation of ATP metabolic process	0.0001867	0.0008349
GO: Biological Process	GO:0009118	regulation of nucleoside metabolic process	0.0001867	0.0008349
GO: Biological Process	GO:0045663	positive regulation of myoblast differentiation	0.0001875	0.0008361
GO: Biological Process	GO:0048485	sympathetic nervous system development	0.0001875	0.0008361
GO: Biological Process	GO:0045648	positive regulation of erythrocyte differentiation	0.0001875	0.0008361
GO: Biological Process	GO:0035265	organ growth	0.0001885	0.0008388
GO: Biological Process	GO:0030307	positive regulation of cell growth	0.0001885	0.0008388
Pathway	1269510	RHO GTPases Activate ROCKs	0.0002625	0.0008414
Pathway	M8353	Human Cytomegalovirus and Map Kinase Pathways	0.0002625	0.0008414
Pathway	M18895	The TrkA receptor binds nerve growth factor to activate MAP kinase pathways and promote cell growth.	0.0002625	0.0008414
Pathway	1269452	p75NTR signals via NF-kB	0.0002625	0.0008414
GO: Biological Process	GO:0051222	positive regulation of protein transport	0.0001897	0.0008431
GO: Biological Process	GO:1902275	regulation of chromatin organization	0.0001946	0.0008634
GO: Biological Process	GO:0006475	internal protein amino acid acetylation	0.0001946	0.0008634
GO: Biological Process	GO:0001818	negative regulation of cytokine production	0.0001963	0.00087
GO: Biological Process	GO:1904591	positive regulation of protein import	0.0001975	0.0008746
GO: Biological Process	GO:1903428	positive regulation of reactive oxygen species biosynthetic process	0.0001996	0.0008785
GO: Biological Process	GO:0030032	lamellipodium assembly	0.0001996	0.0008785
GO: Biological Process	GO:0090183	regulation of kidney development	0.0001996	0.0008785
GO: Biological Process	GO:0003382	epithelial cell morphogenesis	0.0001996	0.0008785
GO: Biological Process	GO:0060688	regulation of morphogenesis of a branching structure	0.0001996	0.0008785
GO: Biological Process	GO:0060324	face development	0.0001996	0.0008785
GO: Biological Process	GO:0018394	peptidyl-lysine acetylation	0.0002009	0.0008826
GO: Biological Process	GO:0071478	cellular response to radiation	0.0002009	0.0008826
GO: Molecular Function	GO:0003886	DNA (cytosine-5-)-methyltransferase activity	0.0001409	0.0008929
GO: Molecular Function	GO:0005497	androgen binding	0.0001409	0.0008929
GO: Molecular Function	GO:0005088	Ras guanyl-nucleotide exchange factor activity	0.0001423	0.0008929
GO: Molecular Function	GO:0004702	signal transducer, downstream of receptor, with serine/threonine kinase activity	0.0001434	0.0008929
GO: Biological Process	GO:2001236	regulation of extrinsic apoptotic signaling pathway	0.0002073	0.0009098
GO: Biological Process	GO:0031102	neuron projection regeneration	0.000213	0.0009288
GO: Biological Process	GO:0051145	smooth muscle cell differentiation	0.000213	0.0009288
GO: Biological Process	GO:0044030	regulation of DNA methylation	0.0002136	0.0009288
GO: Biological Process	GO:0031000	response to caffeine	0.0002136	0.0009288
GO: Biological Process	GO:0060396	growth hormone receptor signaling pathway	0.0002136	0.0009288
GO: Biological Process	GO:0061311	cell surface receptor signaling pathway involved in heart development	0.0002136	0.0009288
GO: Biological Process	GO:0097421	liver regeneration	0.0002136	0.0009288
GO: Biological Process	GO:0043537	negative regulation of blood vessel endothelial cell migration	0.0002136	0.0009288
GO: Biological Process	GO:0036003	positive regulation of transcription from RNA polymerase II promoter in response to stress	0.0002136	0.0009288
GO: Biological Process	GO:0060491	regulation of cell projection assembly	0.0002138	0.0009288
GO: Biological Process	GO:0046661	male sex differentiation	0.0002138	0.0009288
GO: Cellular Component	GO:0005942	phosphatidylinositol 3-kinase complex	0.0001149	0.0009299
GO: Biological Process	GO:0030282	bone mineralization	0.000215	0.0009322
GO: Biological Process	GO:0010811	positive regulation of cell-substrate adhesion	0.000215	0.0009322
GO: Biological Process	GO:0006367	transcription initiation from RNA polymerase II promoter	0.0002206	0.0009544
GO: Biological Process	GO:0050852	T cell receptor signaling pathway	0.0002206	0.0009544
Pathway	137979	FOXA1 transcription factor network	0.0003002	0.0009553
Pathway	M13494	Bioactive Peptide Induced Signaling Pathway	0.0003002	0.0009553
Pathway	138026	Insulin Pathway	0.0003002	0.0009553
GO: Biological Process	GO:0021761	limbic system development	0.0002242	0.0009693
GO: Molecular Function	GO:0003924	GTPase activity	0.0001582	0.0009737
GO: Biological Process	GO:0030858	positive regulation of epithelial cell differentiation	0.0002271	0.0009781
GO: Biological Process	GO:0032768	regulation of monooxygenase activity	0.0002271	0.0009781
GO: Biological Process	GO:0035272	exocrine system development	0.0002271	0.0009781
GO: Biological Process	GO:0042246	tissue regeneration	0.0002271	0.0009781
GO: Biological Process	GO:1903649	regulation of cytoplasmic transport	0.0002288	0.0009844
Pathway	1269417	PI-3K cascade:FGFR3	0.0003133	0.0009875
Pathway	1268867	Signaling by cytosolic FGFR1 fusion mutants	0.0003133	0.0009875
Pathway	M16811	Role of Erk5 in Neuronal Survival	0.0003133	0.0009875
Pathway	1269416	SHC-mediated cascade:FGFR3	0.0003133	0.0009875
GO: Biological Process	GO:0002683	negative regulation of immune system process	0.0002321	0.0009976
GO: Biological Process	GO:0030218	erythrocyte differentiation	0.0002337	0.001002
GO: Biological Process	GO:2001237	negative regulation of extrinsic apoptotic signaling pathway	0.0002337	0.001002
GO: Biological Process	GO:0010957	negative regulation of vitamin D biosynthetic process	0.000235	0.001002
GO: Biological Process	GO:0010424	DNA methylation on cytosine within a CG sequence	0.000235	0.001002
GO: Biological Process	GO:0061419	positive regulation of transcription from RNA polymerase II promoter in response to hypoxia	0.000235	0.001002
GO: Biological Process	GO:0046499	S-adenosylmethioninamine metabolic process	0.000235	0.001002
GO: Biological Process	GO:0043570	maintenance of DNA repeat elements	0.000235	0.001002
GO: Biological Process	GO:0003199	endocardial cushion to mesenchymal transition involved in heart valve formation	0.000235	0.001002
GO: Biological Process	GO:0014858	positive regulation of skeletal muscle cell proliferation	0.000235	0.001002
Pathway	P00059	p53 pathway	0.0003197	0.001005
GO: Biological Process	GO:0044723	single-organism carbohydrate metabolic process	0.0002392	0.001019
GO: Biological Process	GO:0045087	innate immune response	0.0002397	0.00102
GO: Biological Process	GO:0001759	organ induction	0.0002418	0.001021
GO: Biological Process	GO:0048103	somatic stem cell division	0.0002418	0.001021
GO: Biological Process	GO:0071378	cellular response to growth hormone stimulus	0.0002418	0.001021
GO: Biological Process	GO:0006359	regulation of transcription from RNA polymerase III promoter	0.0002418	0.001021
GO: Biological Process	GO:0043457	regulation of cellular respiration	0.0002418	0.001021
GO: Biological Process	GO:0030539	male genitalia development	0.0002418	0.001021
GO: Biological Process	GO:2000573	positive regulation of DNA biosynthetic process	0.0002419	0.001021
GO: Biological Process	GO:1904888	cranial skeletal system development	0.0002419	0.001021
Pathway	1270238	Localization of the PINCH-ILK-PARVIN complex to focal adhesions	0.0003351	0.001046
Pathway	1269493	PLCG1 events in ERBB2 signaling	0.0003351	0.001046
Pathway	1457787	RAS signaling downstream of NF1 loss-of-function variants	0.0003351	0.001046
Pathway	1269432	PI3K Cascade	0.000339	0.001056
GO: Biological Process	GO:0051051	negative regulation of transport	0.0002546	0.001074
GO: Molecular Function	GO:0003705	transcription factor activity, RNA polymerase II distal enhancer sequence-specific binding	0.0001796	0.001093
GO: Biological Process	GO:0050714	positive regulation of protein secretion	0.000263	0.001109
GO: Biological Process	GO:0042752	regulation of circadian rhythm	0.000264	0.001112
GO: Biological Process	GO:0043123	positive regulation of I-kappaB kinase/NF-kappaB signaling	0.0002645	0.001113
GO: Molecular Function	GO:0052742	phosphatidylinositol kinase activity	0.0001854	0.001117
GO: Biological Process	GO:2000144	positive regulation of DNA-templated transcription, initiation	0.0002724	0.001142
GO: Biological Process	GO:0035886	vascular smooth muscle cell differentiation	0.0002724	0.001142
GO: Biological Process	GO:1902745	positive regulation of lamellipodium organization	0.0002724	0.001142
GO: Biological Process	GO:0060914	heart formation	0.0002724	0.001142
GO: Biological Process	GO:0045428	regulation of nitric oxide biosynthetic process	0.0002734	0.001144
GO: Biological Process	GO:0043618	regulation of transcription from RNA polymerase II promoter in response to stress	0.0002734	0.001144
GO: Cellular Component	GO:0099572	postsynaptic specialization	0.0001488	0.00115
GO: Cellular Component	GO:0014069	postsynaptic density	0.0001488	0.00115
Pathway	P00007	Axon guidance mediated by semaphorins	0.00037	0.00115
GO: Biological Process	GO:1903530	regulation of secretion by cell	0.0002774	0.00116
GO: Biological Process	GO:0046328	regulation of JNK cascade	0.0002806	0.001172
Pathway	1269509	RHO GTPase Effectors	0.0003802	0.001179
GO: Molecular Function	GO:0003707	steroid hormone receptor activity	0.0001982	0.001181
GO: Biological Process	GO:0055007	cardiac muscle cell differentiation	0.0002857	0.001192
GO: Cellular Component	GO:0032153	cell division site	0.0001615	0.001195
GO: Cellular Component	GO:0032155	cell division site part	0.0001615	0.001195
GO: Cellular Component	GO:0031234	extrinsic component of cytoplasmic side of plasma membrane	0.0001649	0.001195
GO: Biological Process	GO:0042113	B cell activation	0.0002958	0.001233
GO: Biological Process	GO:0006886	intracellular protein transport	0.0002971	0.001237
GO: Biological Process	GO:2001251	negative regulation of chromosome organization	0.0002971	0.001237
GO: Cellular Component	GO:0009898	cytoplasmic side of plasma membrane	0.0001745	0.001238
GO: Cellular Component	GO:0016323	basolateral plasma membrane	0.0001778	0.001238
Pathway	213780	Tuberculosis	0.0004037	0.001249
GO: Molecular Function	GO:0070412	R-SMAD binding	0.0002124	0.001252
GO: Biological Process	GO:0048638	regulation of developmental growth	0.0003023	0.001257
GO: Biological Process	GO:2000178	negative regulation of neural precursor cell proliferation	0.0003054	0.001263
GO: Biological Process	GO:0051412	response to corticosterone	0.0003054	0.001263
GO: Biological Process	GO:1902230	negative regulation of intrinsic apoptotic signaling pathway in response to DNA damage	0.0003054	0.001263
GO: Biological Process	GO:0045979	positive regulation of nucleoside metabolic process	0.0003054	0.001263
GO: Biological Process	GO:1903580	positive regulation of ATP metabolic process	0.0003054	0.001263
GO: Biological Process	GO:0035767	endothelial cell chemotaxis	0.0003054	0.001263
GO: Biological Process	GO:0021915	neural tube development	0.0003062	0.001265
GO: Biological Process	GO:0055024	regulation of cardiac muscle tissue development	0.0003079	0.001267
GO: Biological Process	GO:0051785	positive regulation of nuclear division	0.0003079	0.001267
GO: Biological Process	GO:0061035	regulation of cartilage development	0.0003079	0.001267
GO: Biological Process	GO:0071385	cellular response to glucocorticoid stimulus	0.0003079	0.001267
GO: Biological Process	GO:0042633	hair cycle	0.0003089	0.001269
GO: Biological Process	GO:0042303	molting cycle	0.0003089	0.001269
GO: Biological Process	GO:0051259	protein oligomerization	0.0003136	0.001288
GO: Biological Process	GO:0006417	regulation of translation	0.0003142	0.001289
GO: Biological Process	GO:0010675	regulation of cellular carbohydrate metabolic process	0.0003151	0.001291
Pathway	1269206	Toll Like Receptor 10 (TLR10) Cascade	0.0004252	0.001303
Pathway	83064	TGF-beta signaling pathway	0.0004252	0.001303
Pathway	1269207	MyD88 cascade initiated on plasma membrane	0.0004252	0.001303
Pathway	1269226	Toll Like Receptor 5 (TLR5) Cascade	0.0004252	0.001303
Pathway	M10066	Corticosteroids and cardioprotection	0.0004329	0.001312
Pathway	1269414	FRS-mediated FGFR3 signaling	0.0004329	0.001312
Pathway	137937	S1P1 pathway	0.0004329	0.001312
Pathway	1470917	Listeria monocytogenes entry into host cells	0.0004329	0.001312
Pathway	1457800	MET activates PTK2 signaling	0.0004329	0.001312
GO: Biological Process	GO:0010660	regulation of muscle cell apoptotic process	0.0003262	0.001334
GO: Biological Process	GO:0050810	regulation of steroid biosynthetic process	0.0003262	0.001334
GO: Molecular Function	GO:0043125	ErbB-3 class receptor binding	0.0002342	0.001351
GO: Molecular Function	GO:0051022	Rho GDP-dissociation inhibitor binding	0.0002342	0.001351
GO: Biological Process	GO:0032963	collagen metabolic process	0.0003334	0.001362
GO: Biological Process	GO:0035264	multicellular organism growth	0.0003335	0.001362
Pathway	1270334	EPH-ephrin mediated repulsion of cells	0.0004599	0.001384
Pathway	137945	amb2 Integrin signaling	0.0004599	0.001384
Pathway	1269581	G beta:gamma signalling through PI3Kgamma	0.0004599	0.001384
GO: Biological Process	GO:0048535	lymph node development	0.0003408	0.00139
GO: Biological Process	GO:0033045	regulation of sister chromatid segregation	0.0003453	0.001401
GO: Biological Process	GO:0045682	regulation of epidermis development	0.0003453	0.001401
GO: Biological Process	GO:0060193	positive regulation of lipase activity	0.0003453	0.001401
GO: Biological Process	GO:0045453	bone resorption	0.0003453	0.001401
GO: Biological Process	GO:0045669	positive regulation of osteoblast differentiation	0.0003453	0.001401
GO: Biological Process	GO:0060135	maternal process involved in female pregnancy	0.0003453	0.001401
GO: Biological Process	GO:0045995	regulation of embryonic development	0.0003462	0.001403
GO: Biological Process	GO:0097709	connective tissue replacement	0.0003514	0.00141
GO: Biological Process	GO:2000630	positive regulation of miRNA metabolic process	0.0003514	0.00141
GO: Biological Process	GO:0046137	negative regulation of vitamin metabolic process	0.0003514	0.00141
GO: Biological Process	GO:0044336	canonical Wnt signaling pathway involved in negative regulation of apoptotic process	0.0003514	0.00141
GO: Biological Process	GO:0021764	amygdala development	0.0003514	0.00141
GO: Biological Process	GO:0060744	mammary gland branching involved in thelarche	0.0003514	0.00141
GO: Biological Process	GO:0090500	endocardial cushion to mesenchymal transition	0.0003514	0.00141
GO: Biological Process	GO:0042695	thelarche	0.0003514	0.00141
GO: Biological Process	GO:0032776	DNA methylation on cytosine	0.0003514	0.00141
GO: Biological Process	GO:0003176	aortic valve development	0.0003514	0.00141
GO: Biological Process	GO:0002248	connective tissue replacement involved in inflammatory response wound healing	0.0003514	0.00141
GO: Biological Process	GO:0003180	aortic valve morphogenesis	0.0003514	0.00141
GO: Biological Process	GO:0051271	negative regulation of cellular component movement	0.0003549	0.001422
Pathway	375172	Salmonella infection	0.000474	0.001423
GO: Biological Process	GO:0032259	methylation	0.0003587	0.001436
GO: Biological Process	GO:0032680	regulation of tumor necrosis factor production	0.0003593	0.001436
GO: Biological Process	GO:0034101	erythrocyte homeostasis	0.0003593	0.001436
Pathway	137939	Direct p53 effectors	0.0004812	0.001441
GO: Biological Process	GO:0090316	positive regulation of intracellular protein transport	0.0003629	0.001449
GO: Biological Process	GO:0010817	regulation of hormone levels	0.0003677	0.001467
Pathway	377873	Herpes simplex infection	0.0004921	0.001471
GO: Biological Process	GO:0007249	I-kappaB kinase/NF-kappaB signaling	0.0003711	0.001479
GO: Biological Process	GO:0046879	hormone secretion	0.0003724	0.001483
GO: Biological Process	GO:0032640	tumor necrosis factor production	0.0003729	0.001483
GO: Biological Process	GO:2001235	positive regulation of apoptotic signaling pathway	0.000373	0.001483
Pathway	1269395	SHC-mediated cascade:FGFR1	0.0005023	0.001495
Pathway	1269396	PI-3K cascade:FGFR1	0.0005023	0.001495
GO: Biological Process	GO:0045616	regulation of keratinocyte differentiation	0.0003788	0.001504
GO: Biological Process	GO:2000772	regulation of cellular senescence	0.0003788	0.001504
GO: Biological Process	GO:0043620	regulation of DNA-templated transcription in response to stress	0.0003859	0.001529
GO: Biological Process	GO:0071384	cellular response to corticosteroid stimulus	0.0003859	0.001529
GO: Biological Process	GO:0034250	positive regulation of cellular amide metabolic process	0.0003868	0.001531
GO: Cellular Component	GO:0097651	phosphatidylinositol 3-kinase complex, class I	0.0002256	0.00154
GO: Cellular Component	GO:0005923	bicellular tight junction	0.0002309	0.001546
GO: Biological Process	GO:0009894	regulation of catabolic process	0.0004009	0.001583
GO: Biological Process	GO:0044259	multicellular organismal macromolecule metabolic process	0.0004011	0.001583
GO: Biological Process	GO:1903555	regulation of tumor necrosis factor superfamily cytokine production	0.0004011	0.001583
GO: Biological Process	GO:0008286	insulin receptor signaling pathway	0.0004011	0.001583
Pathway	138018	Downstream signaling in naive CD8+ T cells	0.0005381	0.001597
GO: Cellular Component	GO:0060076	excitatory synapse	0.0002439	0.001602
Pathway	M5493	Genes related to Wnt-mediated signal transduction	0.0005549	0.001632
Pathway	1269187	Activation of RAS in B cells	0.0005557	0.001632
Pathway	PW:0000599	altered canonical Wnt signaling	0.0005557	0.001632
Pathway	1427843	TFAP2 (AP-2) family regulates transcription of cell cycle factors	0.0005557	0.001632
Pathway	1457801	MET interacts with TNS proteins	0.0005557	0.001632
GO: Biological Process	GO:0043280	positive regulation of cysteine-type endopeptidase activity involved in apoptotic process	0.0004158	0.001638
GO: Biological Process	GO:0006473	protein acetylation	0.0004159	0.001638
GO: Biological Process	GO:1901797	negative regulation of signal transduction by p53 class mediator	0.0004194	0.001645
GO: Biological Process	GO:0055023	positive regulation of cardiac muscle tissue growth	0.0004194	0.001645
GO: Biological Process	GO:0010226	response to lithium ion	0.0004194	0.001645
GO: Biological Process	GO:0043516	regulation of DNA damage response, signal transduction by p53 class mediator	0.0004194	0.001645
GO: Biological Process	GO:0051569	regulation of histone H3-K4 methylation	0.0004194	0.001645
GO: Cellular Component	GO:0070160	occluding junction	0.0002603	0.001678
GO: Biological Process	GO:0048593	camera-type eye morphogenesis	0.0004309	0.001689
Pathway	1269179	CD28 dependent PI3K/Akt signaling	0.0005785	0.001689
Pathway	M15258	AKT Signaling Pathway	0.0005785	0.001689
Pathway	1269652	Nuclear Receptor transcription pathway	0.0005805	0.001689
Pathway	1269580	G-protein beta:gamma signalling	0.0005805	0.001689
GO: Cellular Component	GO:0045202	synapse	0.0002729	0.001708
GO: Cellular Component	GO:0098562	cytoplasmic side of membrane	0.0002748	0.001708
GO: Molecular Function	GO:0000979	RNA polymerase II core promoter sequence-specific DNA binding	0.0003058	0.001746
GO: Biological Process	GO:0071706	tumor necrosis factor superfamily cytokine production	0.0004465	0.001748
GO: Biological Process	GO:0043588	skin development	0.0004513	0.001765
GO: Biological Process	GO:0045670	regulation of osteoclast differentiation	0.000453	0.001766
GO: Biological Process	GO:0010657	muscle cell apoptotic process	0.000453	0.001766
GO: Biological Process	GO:0010676	positive regulation of cellular carbohydrate metabolic process	0.000453	0.001766
GO: Biological Process	GO:0036473	cell death in response to oxidative stress	0.000453	0.001766
Pathway	1269229	TRAF6 mediated induction of NFkB and MAP kinases upon TLR7/8 or 9 activation	0.0006144	0.001784
GO: Biological Process	GO:0050680	negative regulation of epithelial cell proliferation	0.0004624	0.001797
GO: Biological Process	GO:0040036	regulation of fibroblast growth factor receptor signaling pathway	0.0004627	0.001797
GO: Biological Process	GO:0048710	regulation of astrocyte differentiation	0.0004627	0.001797
GO: Biological Process	GO:0035196	production of miRNAs involved in gene silencing by miRNA	0.0004627	0.001797
GO: Biological Process	GO:0009914	hormone transport	0.0004717	0.001831
GO: Biological Process	GO:0002040	sprouting angiogenesis	0.0004771	0.00185
GO: Biological Process	GO:0042471	ear morphogenesis	0.0004788	0.001854
GO: Biological Process	GO:0030183	B cell differentiation	0.0004788	0.001854
GO: Biological Process	GO:0007268	chemical synaptic transmission	0.0004833	0.001866
GO: Biological Process	GO:0099537	trans-synaptic signaling	0.0004833	0.001866
GO: Biological Process	GO:0098916	anterograde trans-synaptic signaling	0.0004833	0.001866
Pathway	1458885	Th1 and Th2 cell differentiation	0.0006459	0.001867
Pathway	1269506	MAPK6/MAPK4 signaling	0.0006459	0.001867
GO: Molecular Function	GO:0005178	integrin binding	0.0003307	0.001869
Pathway	M9152	CCR3 signaling in Eosinophils	0.0006616	0.00188
Pathway	137996	VEGFR3 signaling in lymphatic endothelium	0.0006616	0.00188
Pathway	M15285	NF-kB Signaling Pathway	0.0006616	0.00188
Pathway	1269407	PI-3K cascade:FGFR2	0.0006616	0.00188
Pathway	M16563	mTOR Signaling Pathway	0.0006616	0.00188
Pathway	M17770	Cyclins and Cell Cycle Regulation	0.0006616	0.00188
Pathway	1269393	FRS-mediated FGFR1 signaling	0.0006616	0.00188
Pathway	1269406	SHC-mediated cascade:FGFR2	0.0006616	0.00188
GO: Biological Process	GO:0032463	negative regulation of protein homooligomerization	0.0004904	0.001883
GO: Biological Process	GO:0071455	cellular response to hyperoxia	0.0004904	0.001883
GO: Biological Process	GO:0036295	cellular response to increased oxygen levels	0.0004904	0.001883
GO: Biological Process	GO:0060982	coronary artery morphogenesis	0.0004904	0.001883
GO: Biological Process	GO:2001171	positive regulation of ATP biosynthetic process	0.0004904	0.001883
GO: Biological Process	GO:0070601	centromeric sister chromatid cohesion	0.0004904	0.001883
GO: Biological Process	GO:0051176	positive regulation of sulfur metabolic process	0.0004904	0.001883
GO: Biological Process	GO:0006508	proteolysis	0.0004953	0.001898
GO: Biological Process	GO:0046330	positive regulation of JNK cascade	0.0004956	0.001898
GO: Biological Process	GO:0045766	positive regulation of angiogenesis	0.0004956	0.001898
GO: Biological Process	GO:0030178	negative regulation of Wnt signaling pathway	0.0005004	0.001915
GO: Biological Process	GO:0006809	nitric oxide biosynthetic process	0.0005021	0.001919
Pathway	1269228	MyD88 dependent cascade initiated on endosome	0.0006786	0.00192
Pathway	1269227	Toll Like Receptor 7/8 (TLR7/8) Cascade	0.0006786	0.00192
GO: Biological Process	GO:0010742	macrophage derived foam cell differentiation	0.0005087	0.001937
GO: Biological Process	GO:0031050	dsRNA fragmentation	0.0005087	0.001937
GO: Biological Process	GO:0046320	regulation of fatty acid oxidation	0.0005087	0.001937
GO: Biological Process	GO:0070918	production of small RNA involved in gene silencing by RNA	0.0005087	0.001937
GO: Biological Process	GO:0030224	monocyte differentiation	0.0005087	0.001937
GO: Molecular Function	GO:0051021	GDP-dissociation inhibitor binding	0.0003501	0.00194
GO: Molecular Function	GO:0043559	insulin binding	0.0003501	0.00194
GO: Biological Process	GO:0002088	lens development in camera-type eye	0.000528	0.002007
GO: Biological Process	GO:0055017	cardiac muscle tissue growth	0.000528	0.002007
Pathway	1269512	RHO GTPases activate PKNs	0.0007125	0.002012
GO: Biological Process	GO:0045580	regulation of T cell differentiation	0.0005305	0.002015
GO: Biological Process	GO:0051046	regulation of secretion	0.0005319	0.002018
GO: Cellular Component	GO:0098794	postsynapse	0.0003305	0.002018
GO: Biological Process	GO:0090150	establishment of protein localization to membrane	0.0005336	0.002023
Pathway	M2288	NFAT and Hypertrophy of the heart (Transcription in the broken heart)	0.0007221	0.002034
GO: Biological Process	GO:0099536	synaptic signaling	0.0005393	0.002043
GO: Biological Process	GO:0071333	cellular response to glucose stimulus	0.0005486	0.002077
Pathway	1269240	Toll Like Receptor TLR6:TLR2 Cascade	0.0007476	0.002089
Pathway	1269237	MyD88:Mal cascade initiated on plasma membrane	0.0007476	0.002089
Pathway	1269238	Toll Like Receptor 2 (TLR2) Cascade	0.0007476	0.002089
Pathway	1269239	Toll Like Receptor TLR1:TLR2 Cascade	0.0007476	0.002089
Pathway	M4791	Regulation of eIF4e and p70 S6 Kinase	0.000752	0.002092
Pathway	M2821	NFkB activation by Nontypeable Hemophilus influenzae	0.000752	0.002092
GO: Biological Process	GO:0035914	skeletal muscle cell differentiation	0.0005549	0.002097
GO: Biological Process	GO:0071295	cellular response to vitamin	0.0005576	0.002097
GO: Biological Process	GO:0060259	regulation of feeding behavior	0.0005576	0.002097
GO: Biological Process	GO:0090077	foam cell differentiation	0.0005576	0.002097
GO: Biological Process	GO:0010165	response to X-ray	0.0005576	0.002097
GO: Biological Process	GO:0010762	regulation of fibroblast migration	0.0005576	0.002097
GO: Biological Process	GO:0071392	cellular response to estradiol stimulus	0.0005576	0.002097
GO: Biological Process	GO:2000142	regulation of DNA-templated transcription, initiation	0.0005576	0.002097
GO: Molecular Function	GO:0031625	ubiquitin protein ligase binding	0.0003837	0.002104
GO: Biological Process	GO:0007009	plasma membrane organization	0.0005676	0.002131
GO: Biological Process	GO:0044403	symbiosis, encompassing mutualism through parasitism	0.0005682	0.002131
GO: Biological Process	GO:0044419	interspecies interaction between organisms	0.0005682	0.002131
Pathway	138006	ATF-2 transcription factor network	0.0007742	0.002145
Pathway	83113	Basal cell carcinoma	0.0007742	0.002145
GO: Biological Process	GO:1901135	carbohydrate derivative metabolic process	0.000575	0.002155
GO: Biological Process	GO:0021872	forebrain generation of neurons	0.0005827	0.002178
GO: Biological Process	GO:0055006	cardiac cell development	0.0005827	0.002178
GO: Biological Process	GO:0035690	cellular response to drug	0.0005827	0.002178
GO: Biological Process	GO:0071331	cellular response to hexose stimulus	0.0005863	0.002188
GO: Biological Process	GO:2001056	positive regulation of cysteine-type endopeptidase activity	0.0005863	0.002188
GO: Molecular Function	GO:0000980	RNA polymerase II distal enhancer sequence-specific DNA binding	0.0004046	0.002198
GO: Biological Process	GO:0071897	DNA biosynthetic process	0.0005977	0.002227
GO: Biological Process	GO:0048839	inner ear development	0.0005977	0.002227
GO: Molecular Function	GO:0044389	ubiquitin-like protein ligase binding	0.0004186	0.002252
GO: Biological Process	GO:0071326	cellular response to monosaccharide stimulus	0.0006059	0.002254
GO: Biological Process	GO:0016571	histone methylation	0.0006059	0.002254
GO: Biological Process	GO:0048169	regulation of long-term neuronal synaptic plasticity	0.0006094	0.002262
GO: Biological Process	GO:0060421	positive regulation of heart growth	0.0006094	0.002262
GO: Biological Process	GO:0021799	cerebral cortex radially oriented cell migration	0.0006094	0.002262
GO: Biological Process	GO:0046209	nitric oxide metabolic process	0.0006115	0.002266
GO: Biological Process	GO:0048663	neuron fate commitment	0.0006115	0.002266
Pathway	1269233	Toll Like Receptor 9 (TLR9) Cascade	0.0008218	0.00227
Pathway	1270250	Fibronectin matrix formation	0.0008295	0.00227
Pathway	1383028	PTK6 Regulates Cell Cycle	0.0008295	0.00227
Pathway	1383032	PTK6 promotes HIF1A stabilization	0.0008295	0.00227
Pathway	1269289	Negative feedback regulation of MAPK pathway	0.0008295	0.00227
Pathway	PW:0000579	somatostatin signaling	0.0008295	0.00227
GO: Molecular Function	GO:0005518	collagen binding	0.0004268	0.002274
GO: Biological Process	GO:0040013	negative regulation of locomotion	0.0006153	0.002278
GO: Cellular Component	GO:0030424	axon	0.0003871	0.002292
GO: Cellular Component	GO:0016604	nuclear body	0.0003909	0.002292
GO: Cellular Component	GO:0005719	nuclear euchromatin	0.0003952	0.002292
GO: Biological Process	GO:0009411	response to UV	0.0006259	0.002315
Pathway	M8719	mCalpain and friends in Cell motility	0.0008499	0.002316
Pathway	1269404	FRS-mediated FGFR2 signaling	0.0008499	0.002316
GO: Biological Process	GO:0051223	regulation of protein transport	0.0006334	0.002341
GO: Biological Process	GO:0034103	regulation of tissue remodeling	0.0006413	0.002368
GO: Biological Process	GO:0070141	response to UV-A	0.0006517	0.002393
GO: Biological Process	GO:1901538	changes to DNA methylation involved in embryo development	0.0006517	0.002393
GO: Biological Process	GO:0002318	myeloid progenitor cell differentiation	0.0006517	0.002393
GO: Biological Process	GO:1900125	regulation of hyaluronan biosynthetic process	0.0006517	0.002393
GO: Biological Process	GO:1901724	positive regulation of cell proliferation involved in kidney development	0.0006517	0.002393
GO: Biological Process	GO:0043045	DNA methylation involved in embryo development	0.0006517	0.002393
GO: Biological Process	GO:0031659	positive regulation of cyclin-dependent protein serine/threonine kinase activity involved in G1/S transition of mitotic cell cycle	0.0006517	0.002393
Pathway	138085	Coregulation of Androgen receptor activity	0.0008865	0.002411
GO: Biological Process	GO:0043114	regulation of vascular permeability	0.0006642	0.002433
GO: Biological Process	GO:0090004	positive regulation of establishment of protein localization to plasma membrane	0.0006642	0.002433
GO: Biological Process	GO:0009954	proximal/distal pattern formation	0.0006642	0.002433
Pathway	1269221	TRIF-mediated TLR3/TLR4 signaling	0.0009013	0.002436
Pathway	1269219	Toll Like Receptor 3 (TLR3) Cascade	0.0009013	0.002436
Pathway	1269220	MyD88-independent TLR3/TLR4 cascade	0.0009013	0.002436
GO: Biological Process	GO:0048813	dendrite morphogenesis	0.0006675	0.002441
GO: Biological Process	GO:0050821	protein stabilization	0.0006675	0.002441
GO: Biological Process	GO:0005975	carbohydrate metabolic process	0.0006682	0.002442
Pathway	862188	Non-alcoholic fatty liver disease (NAFLD)	0.0009105	0.002456
GO: Biological Process	GO:0007254	JNK cascade	0.0006757	0.002467
GO: Biological Process	GO:0030326	embryonic limb morphogenesis	0.000689	0.002512
GO: Biological Process	GO:0035113	embryonic appendage morphogenesis	0.000689	0.002512
Pathway	1269543	Signaling by GPCR	0.0009367	0.002521
Pathway	M2404	Mechanism of Gene Regulation by Peroxisome Proliferators via PPARa(alpha)	0.0009467	0.002543
Pathway	M9378	Interleukin 4 (IL-4) Pathway	0.0009555	0.002556
Pathway	137929	IL27-mediated signaling events	0.0009555	0.002556
GO: Biological Process	GO:0010975	regulation of neuron projection development	0.000703	0.002561
GO: Biological Process	GO:0031214	biomineral tissue development	0.0007111	0.002588
GO: Biological Process	GO:0071345	cellular response to cytokine stimulus	0.0007159	0.002604
GO: Biological Process	GO:0046651	lymphocyte proliferation	0.0007204	0.002616
GO: Biological Process	GO:0046883	regulation of hormone secretion	0.0007204	0.002616
GO: Biological Process	GO:0048255	mRNA stabilization	0.000722	0.002616
GO: Biological Process	GO:0040019	positive regulation of embryonic development	0.000722	0.002616
GO: Biological Process	GO:0006110	regulation of glycolytic process	0.000722	0.002616
GO: Biological Process	GO:0032388	positive regulation of intracellular transport	0.0007232	0.002618
GO: Biological Process	GO:0044236	multicellular organism metabolic process	0.0007336	0.002651
GO: Biological Process	GO:0017148	negative regulation of translation	0.0007336	0.002651
GO: Biological Process	GO:0050795	regulation of behavior	0.0007368	0.002659
GO: Biological Process	GO:2001057	reactive nitrogen species metabolic process	0.0007368	0.002659
GO: Molecular Function	GO:0045296	cadherin binding	0.0005061	0.00267
GO: Biological Process	GO:0016051	carbohydrate biosynthetic process	0.0007436	0.002681
GO: Biological Process	GO:0072521	purine-containing compound metabolic process	0.0007495	0.0027
GO: Biological Process	GO:0032943	mononuclear cell proliferation	0.0007633	0.002748
Pathway	P00006	Apoptosis signaling pathway	0.001031	0.002753
GO: Biological Process	GO:1900006	positive regulation of dendrite development	0.0007708	0.002772
GO: Biological Process	GO:0034405	response to fluid shear stress	0.0007829	0.002799
GO: Biological Process	GO:0060416	response to growth hormone	0.0007829	0.002799
GO: Biological Process	GO:0002053	positive regulation of mesenchymal cell proliferation	0.0007829	0.002799
GO: Biological Process	GO:0048873	homeostasis of number of cells within a tissue	0.0007829	0.002799
GO: Biological Process	GO:0016572	histone phosphorylation	0.0007829	0.002799
GO: Biological Process	GO:1902229	regulation of intrinsic apoptotic signaling pathway in response to DNA damage	0.0007829	0.002799
GO: Biological Process	GO:0060441	epithelial tube branching involved in lung morphogenesis	0.0007829	0.002799
GO: Biological Process	GO:0031062	positive regulation of histone methylation	0.0007829	0.002799
GO: Molecular Function	GO:0005525	GTP binding	0.0005365	0.002804
GO: Biological Process	GO:0016482	cytosolic transport	0.0007936	0.002834
Pathway	137964	Regulation of p38-alpha and p38-beta	0.001069	0.002843
Pathway	M1718	Genes related to IL4 rceptor signaling in B lymphocytes	0.001069	0.002843
GO: Molecular Function	GO:0046332	SMAD binding	0.0005511	0.002853
GO: Biological Process	GO:0046660	female sex differentiation	0.0008046	0.002871
GO: Biological Process	GO:0043331	response to dsRNA	0.0008058	0.002871
GO: Biological Process	GO:0060419	heart growth	0.0008058	0.002871
GO: Biological Process	GO:0007088	regulation of mitotic nuclear division	0.0008294	0.002951
GO: Biological Process	GO:2000241	regulation of reproductive process	0.0008294	0.002951
GO: Biological Process	GO:2000628	regulation of miRNA metabolic process	0.0008352	0.002955
GO: Biological Process	GO:0048680	positive regulation of axon regeneration	0.0008352	0.002955
GO: Biological Process	GO:1903798	regulation of production of miRNAs involved in gene silencing by miRNA	0.0008352	0.002955
GO: Biological Process	GO:0060556	regulation of vitamin D biosynthetic process	0.0008352	0.002955
GO: Biological Process	GO:2001169	regulation of ATP biosynthetic process	0.0008352	0.002955
GO: Biological Process	GO:0003183	mitral valve morphogenesis	0.0008352	0.002955
GO: Biological Process	GO:0031657	regulation of cyclin-dependent protein serine/threonine kinase activity involved in G1/S transition of mitotic cell cycle	0.0008352	0.002955
GO: Biological Process	GO:0072659	protein localization to plasma membrane	0.0008358	0.002955
GO: Biological Process	GO:0090407	organophosphate biosynthetic process	0.000839	0.002964
GO: Molecular Function	GO:0051219	phosphoprotein binding	0.0005788	0.002969
GO: Biological Process	GO:0034446	substrate adhesion-dependent cell spreading	0.000842	0.002972
GO: Biological Process	GO:0010039	response to iron ion	0.0008471	0.002979
GO: Biological Process	GO:0032885	regulation of polysaccharide biosynthetic process	0.0008471	0.002979
GO: Biological Process	GO:0043489	RNA stabilization	0.0008471	0.002979
GO: Biological Process	GO:0031641	regulation of myelination	0.0008471	0.002979
GO: Biological Process	GO:2000779	regulation of double-strand break repair	0.0008471	0.002979
GO: Biological Process	GO:0050773	regulation of dendrite development	0.0008547	0.003003
GO: Biological Process	GO:0030100	regulation of endocytosis	0.0008553	0.003003
GO: Biological Process	GO:1990778	protein localization to cell periphery	0.0008751	0.00307
GO: Biological Process	GO:0060191	regulation of lipase activity	0.0008793	0.00308
GO: Biological Process	GO:0051983	regulation of chromosome segregation	0.0008793	0.00308
GO: Molecular Function	GO:0005158	insulin receptor binding	0.0006062	0.003081
GO: Cellular Component	GO:0030425	dendrite	0.0005422	0.003093
GO: Biological Process	GO:1900542	regulation of purine nucleotide metabolic process	0.0008953	0.003134
Pathway	M648	Cell Cycle: G1/S Check Point	0.001191	0.003161
GO: Biological Process	GO:0046887	positive regulation of hormone secretion	0.0009071	0.003169
GO: Biological Process	GO:1904377	positive regulation of protein localization to cell periphery	0.0009144	0.003169
GO: Biological Process	GO:0048009	insulin-like growth factor receptor signaling pathway	0.0009144	0.003169
GO: Biological Process	GO:0033280	response to vitamin D	0.0009144	0.003169
GO: Biological Process	GO:0045646	regulation of erythrocyte differentiation	0.0009144	0.003169
GO: Biological Process	GO:0032350	regulation of hormone metabolic process	0.0009144	0.003169
GO: Biological Process	GO:1902743	regulation of lamellipodium organization	0.0009144	0.003169
GO: Biological Process	GO:0010596	negative regulation of endothelial cell migration	0.0009144	0.003169
GO: Biological Process	GO:1903078	positive regulation of protein localization to plasma membrane	0.0009144	0.003169
GO: Biological Process	GO:0044848	biological phase	0.0009144	0.003169
GO: Biological Process	GO:0050974	detection of mechanical stimulus involved in sensory perception	0.0009144	0.003169
GO: Biological Process	GO:0071542	dopaminergic neuron differentiation	0.0009144	0.003169
GO: Biological Process	GO:0007223	Wnt signaling pathway, calcium modulating pathway	0.0009144	0.003169
GO: Biological Process	GO:0043543	protein acylation	0.0009158	0.003172
GO: Biological Process	GO:0051291	protein heterooligomerization	0.0009341	0.003233
GO: Molecular Function	GO:0045322	unmethylated CpG binding	0.0006494	0.003241
GO: Molecular Function	GO:0005114	type II transforming growth factor beta receptor binding	0.0006494	0.003241
GO: Molecular Function	GO:0070888	E-box binding	0.0006607	0.003246
GO: Molecular Function	GO:0019838	growth factor binding	0.0006621	0.003246
GO: Biological Process	GO:0033077	T cell differentiation in thymus	0.0009574	0.003308
GO: Biological Process	GO:0071594	thymocyte aggregation	0.0009574	0.003308
GO: Molecular Function	GO:0019207	kinase regulator activity	0.0006858	0.003333
Pathway	P00012	Cadherin signaling pathway	0.001274	0.003375
Pathway	1272486	Insulin resistance	0.001278	0.003378
GO: Biological Process	GO:0032965	regulation of collagen biosynthetic process	0.0009851	0.003401
GO: Biological Process	GO:0002065	columnar/cuboidal epithelial cell differentiation	0.00099	0.003416
[truncated: 381 more rows]
