# Supplementary material for: CIGene: a literature-based online resource for cancer initiation genes
Source: BMC Genomics. 2018 Jul 25;19:552. doi: 10.1186/s12864-018-4944-y (PMC6060465; doi:10.1186/s12864-018-4944-y)
Supplement: Supplementary file 4 — Table S4. Functional enrichment analysis for the 81 CIGs without identified tumor suppressor or oncogenic roles. (XLS 100 kb) [file 12864_2018_4944_MOESM4_ESM.xls]

## Sheet: Sheet1
Category	ID	Name	p-value	q-value FDR B&H
GO: Biological Process	GO:0045766	positive regulation of angiogenesis	1.475e-11	2.434e-08
GO: Biological Process	GO:0010632	regulation of epithelial cell migration	1.518e-11	2.434e-08
GO: Biological Process	GO:1904018	positive regulation of vasculature development	5.099e-11	5.449e-08
GO: Biological Process	GO:0050918	positive chemotaxis	1.842e-10	1.476e-07
Pathway	698754	AGE/RAGE pathway	4.395e-10	3.872e-07
GO: Biological Process	GO:1903308	regulation of chromatin modification	2.207e-09	1.385e-06
GO: Biological Process	GO:0010594	regulation of endothelial cell migration	2.592e-09	1.385e-06
Pathway	138014	Glucocorticoid receptor regulatory network	3.196e-09	1.408e-06
GO: Biological Process	GO:1902275	regulation of chromatin organization	3.336e-09	1.528e-06
Domain	IPR021158	Pept_M10A_Zn_BS	6.409e-09	3.757e-06
GO: Biological Process	GO:0043393	regulation of protein binding	1.332e-08	5.337e-06
GO: Biological Process	GO:0071216	cellular response to biotic stimulus	1.618e-08	5.764e-06
GO: Biological Process	GO:0010634	positive regulation of epithelial cell migration	2.84e-08	9.106e-06
GO: Biological Process	GO:0014013	regulation of gliogenesis	3.273e-08	9.54e-06
GO: Biological Process	GO:0050715	positive regulation of cytokine secretion	4.312e-08	1.066e-05
GO: Biological Process	GO:0043542	endothelial cell migration	4.322e-08	1.066e-05
GO: Biological Process	GO:0032612	interleukin-1 production	6.062e-08	1.325e-05
GO: Biological Process	GO:0050707	regulation of cytokine secretion	6.199e-08	1.325e-05
Pathway	122191	NOD-like receptor signaling pathway	9.033e-08	2.653e-05
Pathway	187093	Interleukin-1 processing	1.263e-07	2.781e-05
GO: Biological Process	GO:0050663	cytokine secretion	1.825e-07	3.658e-05
Domain	IPR016293	Pept_M10A_matrix_strom	1.416e-06	5.378e-05
Domain	PS00546	CYSTEINE_SWITCH	1.451e-06	5.378e-05
GO: Biological Process	GO:2000756	regulation of peptidyl-lysine acetylation	3.056e-07	5.763e-05
GO: Biological Process	GO:0051099	positive regulation of binding	3.501e-07	6.236e-05
Domain	IPR001818	Pept_M10_metallopeptidase	1.85e-06	6.453e-05
GO: Biological Process	GO:0035729	cellular response to hepatocyte growth factor stimulus	4.593e-07	7.362e-05
GO: Biological Process	GO:0035728	response to hepatocyte growth factor	4.593e-07	7.362e-05
GO: Molecular Function	GO:0001158	enhancer sequence-specific DNA binding	1.703e-07	7.375e-05
GO: Biological Process	GO:1901983	regulation of protein acetylation	5.328e-07	7.914e-05
GO: Biological Process	GO:0043491	protein kinase B signaling	5.43e-07	7.914e-05
GO: Biological Process	GO:0014068	positive regulation of phosphatidylinositol 3-kinase signaling	6.338e-07	8.835e-05
GO: Molecular Function	GO:0035326	enhancer binding	4.186e-07	9.062e-05
GO: Biological Process	GO:0045685	regulation of glial cell differentiation	6.899e-07	9.216e-05
GO: Biological Process	GO:0072089	stem cell proliferation	7.502e-07	9.621e-05
GO: Biological Process	GO:0071222	cellular response to lipopolysaccharide	8.205e-07	0.0001012
Pathway	218111	Pertussis	6.164e-07	0.0001086
Pathway	152665	Malaria	8.086e-07	0.0001187
GO: Biological Process	GO:0032963	collagen metabolic process	1.102e-06	0.000123
GO: Biological Process	GO:0050731	positive regulation of peptidyl-tyrosine phosphorylation	1.113e-06	0.000123
GO: Biological Process	GO:0071219	cellular response to molecule of bacterial origin	1.113e-06	0.000123
GO: Biological Process	GO:0060969	negative regulation of gene silencing	1.287e-06	0.0001343
GO: Biological Process	GO:0032609	interferon-gamma production	1.298e-06	0.0001343
GO: Biological Process	GO:0002274	myeloid leukocyte activation	1.43e-06	0.0001403
GO: Biological Process	GO:0044259	multicellular organismal macromolecule metabolic process	1.445e-06	0.0001403
Pathway	106509	Neurophilin interactions with VEGF and VEGFR	1.142e-06	0.0001438
Pathway	375172	Salmonella infection	1.574e-06	0.0001691
Pathway	198900	Matrix Metalloproteinases	1.728e-06	0.0001691
Pathway	576264	Activation of Matrix Metalloproteinases	2.037e-06	0.0001794
Pathway	169349	Validated transcriptional targets of AP1 family members Fra1 and Fra2	2.785e-06	0.0002231
GO: Biological Process	GO:0014911	positive regulation of smooth muscle cell migration	2.396e-06	0.0002259
Mouse Phenotype	MP:0003447	decreased tumor growth/size	2.137e-07	0.0002332
Mouse Phenotype	MP:0005602	decreased angiogenesis	2.614e-07	0.0002332
Mouse Phenotype	MP:0003408	increased width of hypertrophic chondrocyte zone	3.1e-07	0.0002332
GO: Biological Process	GO:0050920	regulation of chemotaxis	2.676e-06	0.0002343
GO: Biological Process	GO:0030856	regulation of epithelial cell differentiation	2.773e-06	0.0002343
GO: Biological Process	GO:0030595	leukocyte chemotaxis	2.777e-06	0.0002343
GO: Biological Process	GO:0048762	mesenchymal cell differentiation	2.777e-06	0.0002343
GO: Biological Process	GO:0022617	extracellular matrix disassembly	3.192e-06	0.0002624
GO: Biological Process	GO:0044236	multicellular organism metabolic process	3.345e-06	0.0002681
GO: Biological Process	GO:0031056	regulation of histone modification	3.502e-06	0.0002739
Pathway	P00050	Plasminogen activating cascade	4.102e-06	0.0003011
Pathway	730309	Collagen degradation	4.921e-06	0.0003335
GO: Biological Process	GO:0048010	vascular endothelial growth factor receptor signaling pathway	4.614e-06	0.0003494
GO: Biological Process	GO:0035065	regulation of histone acetylation	4.686e-06	0.0003494
GO: Biological Process	GO:0032655	regulation of interleukin-12 production	5.119e-06	0.000373
Pathway	842771	Inflammatory bowel disease (IBD)	6.238e-06	0.0003926
GO: Biological Process	GO:0002437	inflammatory response to antigenic stimulus	5.582e-06	0.0003977
GO: Biological Process	GO:0061326	renal tubule development	5.82e-06	0.0004056
GO: Molecular Function	GO:0005021	vascular endothelial growth factor-activated receptor activity	2.826e-06	0.0004079
GO: Biological Process	GO:0043524	negative regulation of neuron apoptotic process	6.439e-06	0.0004392
GO: Biological Process	GO:0032615	interleukin-12 production	7.173e-06	0.0004693
GO: Biological Process	GO:0014015	positive regulation of gliogenesis	7.173e-06	0.0004693
GO: Biological Process	GO:2000352	negative regulation of endothelial cell apoptotic process	7.625e-06	0.0004793
GO: Biological Process	GO:0050926	regulation of positive chemotaxis	7.625e-06	0.0004793
GO: Biological Process	GO:0014065	phosphatidylinositol 3-kinase signaling	8.884e-06	0.0005478
GO: Biological Process	GO:0072091	regulation of stem cell proliferation	9.484e-06	0.0005702
GO: Biological Process	GO:0018394	peptidyl-lysine acetylation	9.603e-06	0.0005702
GO: Biological Process	GO:0032611	interleukin-1 beta production	9.823e-06	0.0005726
GO: Biological Process	GO:2001237	negative regulation of extrinsic apoptotic signaling pathway	1.051e-05	0.0005911
GO: Biological Process	GO:0032649	regulation of interferon-gamma production	1.051e-05	0.0005911
GO: Biological Process	GO:0051147	regulation of muscle cell differentiation	1.077e-05	0.0005954
GO: Biological Process	GO:0030574	collagen catabolic process	1.141e-05	0.0006198
Domain	G3DSA:1.10.101.10	PGBD_1	2.253e-05	0.0006419
Domain	IPR014648	Neuropilin	2.273e-05	0.0006419
Domain	PF11980	DUF3481	2.273e-05	0.0006419
Domain	IPR022579	Neuropilin1_C	2.273e-05	0.0006419
GO: Biological Process	GO:0002685	regulation of leukocyte migration	1.251e-05	0.0006685
GO: Biological Process	GO:0003179	heart valve morphogenesis	1.296e-05	0.0006812
GO: Biological Process	GO:0032652	regulation of interleukin-1 production	1.318e-05	0.0006817
GO: Biological Process	GO:0042633	hair cycle	1.483e-05	0.0007368
GO: Biological Process	GO:0042303	molting cycle	1.483e-05	0.0007368
GO: Biological Process	GO:0010595	positive regulation of endothelial cell migration	1.517e-05	0.0007368
GO: Biological Process	GO:0014910	regulation of smooth muscle cell migration	1.517e-05	0.0007368
Pathway	137963	Regulation of nuclear SMAD2/3 signaling	1.275e-05	0.0007438
Pathway	169352	Regulation of Wnt-mediated beta catenin signaling and target gene transcription	1.372e-05	0.0007438
Pathway	137989	FGF signaling pathway	1.435e-05	0.0007438
GO: Biological Process	GO:0006342	chromatin silencing	1.629e-05	0.0007645
GO: Biological Process	GO:0032675	regulation of interleukin-6 production	1.629e-05	0.0007645
GO: Biological Process	GO:0002703	regulation of leukocyte mediated immunity	1.669e-05	0.0007645
GO: Biological Process	GO:0010810	regulation of cell-substrate adhesion	1.669e-05	0.0007645
GO: Biological Process	GO:0014031	mesenchymal cell development	1.79e-05	0.0008083
GO: Biological Process	GO:0044243	multicellular organism catabolic process	1.857e-05	0.0008114
GO: Biological Process	GO:0007613	memory	1.871e-05	0.0008114
GO: Biological Process	GO:0061552	ganglion morphogenesis	1.924e-05	0.0008114
GO: Biological Process	GO:0021649	vestibulocochlear nerve structural organization	1.924e-05	0.0008114
GO: Biological Process	GO:1904835	dorsal root ganglion morphogenesis	1.924e-05	0.0008114
GO: Biological Process	GO:0006809	nitric oxide biosynthetic process	1.983e-05	0.0008257
GO: Biological Process	GO:0070374	positive regulation of ERK1 and ERK2 cascade	2.053e-05	0.000844
Pathway	M2821	NFkB activation by Nontypeable Hemophilus influenzae	1.768e-05	0.0008651
GO: Biological Process	GO:0032635	interleukin-6 production	2.141e-05	0.0008687
GO: Biological Process	GO:0048864	stem cell development	2.197e-05	0.0008803
GO: Biological Process	GO:0002687	positive regulation of leukocyte migration	2.237e-05	0.0008815
GO: Biological Process	GO:0014909	smooth muscle cell migration	2.255e-05	0.0008815
GO: Biological Process	GO:0050921	positive regulation of chemotaxis	2.337e-05	0.0008962
GO: Biological Process	GO:0006473	protein acetylation	2.348e-05	0.0008962
GO: Biological Process	GO:0043534	blood vessel endothelial cell migration	2.401e-05	0.0009056
GO: Biological Process	GO:0002706	regulation of lymphocyte mediated immunity	2.548e-05	0.0009306
GO: Biological Process	GO:0045687	positive regulation of glial cell differentiation	2.554e-05	0.0009306
GO: Biological Process	GO:0046209	nitric oxide metabolic process	2.554e-05	0.0009306
GO: Biological Process	GO:0046330	positive regulation of JNK cascade	2.659e-05	0.000958
GO: Molecular Function	GO:0000979	RNA polymerase II core promoter sequence-specific DNA binding	1.049e-05	0.000995
GO: Molecular Function	GO:0001046	core promoter sequence-specific DNA binding	1.149e-05	0.000995
GO: Biological Process	GO:0051896	regulation of protein kinase B signaling	2.893e-05	0.001031
GO: Biological Process	GO:0045909	positive regulation of vasodilation	3.123e-05	0.001084
GO: Biological Process	GO:0003170	heart valve development	3.123e-05	0.001084
GO: Biological Process	GO:0045814	negative regulation of gene expression, epigenetic	3.143e-05	0.001084
GO: Biological Process	GO:2001057	reactive nitrogen species metabolic process	3.246e-05	0.001105
GO: Biological Process	GO:1900182	positive regulation of protein localization to nucleus	3.275e-05	0.001105
Pathway	217173	Influenza A	2.422e-05	0.001123
Pathway	576263	Degradation of the extracellular matrix	2.722e-05	0.001173
Pathway	920957	Corticotropin-releasing hormone	2.901e-05	0.001173
Pathway	198862	TCR Signaling Pathway	3.089e-05	0.001173
Pathway	469200	Legionellosis	3.122e-05	0.001173
Pathway	106507	VEGF ligand-receptor interactions	3.329e-05	0.001173
Pathway	106506	Signaling by VEGF	3.329e-05	0.001173
GO: Biological Process	GO:0072006	nephron development	4.159e-05	0.001389
GO: Molecular Function	GO:0043566	structure-specific DNA binding	1.935e-05	0.001397
GO: Biological Process	GO:1904036	negative regulation of epithelial cell apoptotic process	4.534e-05	0.001443
GO: Biological Process	GO:2000351	regulation of endothelial cell apoptotic process	4.534e-05	0.001443
GO: Biological Process	GO:0014812	muscle cell migration	4.545e-05	0.001443
GO: Biological Process	GO:0001570	vasculogenesis	4.545e-05	0.001443
GO: Biological Process	GO:0051897	positive regulation of protein kinase B signaling	4.545e-05	0.001443
GO: Biological Process	GO:0032091	negative regulation of protein binding	4.796e-05	0.001479
GO: Biological Process	GO:0007492	endoderm development	4.796e-05	0.001479
GO: Biological Process	GO:0051705	multi-organism behavior	4.796e-05	0.001479
GO: Biological Process	GO:0090199	regulation of release of cytochrome c from mitochondria	4.949e-05	0.001511
Pathway	198761	Osteopontin Signaling	4.556e-05	0.001544
GO: Biological Process	GO:0051100	negative regulation of binding	5.226e-05	0.001566
GO: Biological Process	GO:0014066	regulation of phosphatidylinositol 3-kinase signaling	5.226e-05	0.001566
GO: Biological Process	GO:1900120	regulation of receptor binding	5.351e-05	0.001589
GO: Biological Process	GO:0097374	sensory neuron axon guidance	5.729e-05	0.001597
GO: Biological Process	GO:0021828	gonadotrophin-releasing hormone neuronal migration to the hypothalamus	5.729e-05	0.001597
GO: Biological Process	GO:0021824	cerebral cortex tangential migration using cell-axon interactions	5.729e-05	0.001597
GO: Biological Process	GO:0021886	hypothalamus gonadotrophin-releasing hormone neuron differentiation	5.729e-05	0.001597
GO: Biological Process	GO:0021856	hypothalamic tangential migration using cell-axon interactions	5.729e-05	0.001597
GO: Biological Process	GO:0021888	hypothalamus gonadotrophin-releasing hormone neuron development	5.729e-05	0.001597
GO: Biological Process	GO:1903375	facioacoustic ganglion development	5.729e-05	0.001597
GO: Biological Process	GO:0032874	positive regulation of stress-activated MAPK cascade	6.051e-05	0.001672
GO: Biological Process	GO:0070304	positive regulation of stress-activated protein kinase signaling cascade	6.273e-05	0.001719
GO: Biological Process	GO:0072577	endothelial cell apoptotic process	6.362e-05	0.001725
GO: Biological Process	GO:0071599	otic vesicle development	6.401e-05	0.001725
GO: Biological Process	GO:0043154	negative regulation of cysteine-type endopeptidase activity involved in apoptotic process	6.534e-05	0.001726
GO: Biological Process	GO:0016573	histone acetylation	6.736e-05	0.001726
GO: Biological Process	GO:0000187	activation of MAPK activity	6.736e-05	0.001726
GO: Biological Process	GO:2001243	negative regulation of intrinsic apoptotic signaling pathway	6.866e-05	0.001726
GO: Biological Process	GO:1903309	negative regulation of chromatin modification	6.892e-05	0.001726
GO: Biological Process	GO:0051893	regulation of focal adhesion assembly	6.892e-05	0.001726
GO: Biological Process	GO:0050999	regulation of nitric-oxide synthase activity	6.892e-05	0.001726
GO: Biological Process	GO:0043388	positive regulation of DNA binding	6.892e-05	0.001726
GO: Biological Process	GO:0090109	regulation of cell-substrate junction assembly	6.892e-05	0.001726
Pathway	137960	Osteopontin-mediated events	5.745e-05	0.001768
Pathway	920955	Regulation of toll-like receptor signaling pathway	5.89e-05	0.001768
Pathway	137940	Signaling events mediated by VEGFR1 and VEGFR2	6.053e-05	0.001768
Pathway	711361	Oncostatin M Signaling Pathway	6.053e-05	0.001768
Pathway	198855	Toll-like receptor signaling pathway	6.222e-05	0.001768
GO: Biological Process	GO:1904019	epithelial cell apoptotic process	7.21e-05	0.001778
GO: Biological Process	GO:0072080	nephron tubule development	7.21e-05	0.001778
Pathway	147809	Chagas disease (American trypanosomiasis)	6.568e-05	0.001795
Pathway	138045	HIF-1-alpha transcription factor network	7.039e-05	0.001795
Pathway	83076	Toll-like receptor signaling pathway	7.307e-05	0.001795
Pathway	137956	HIF-2-alpha transcription factor network	7.334e-05	0.001795
Pathway	194384	African trypanosomiasis	7.334e-05	0.001795
Pathway	198812	Endochondral Ossification	7.577e-05	0.001804
GO: Biological Process	GO:2001242	regulation of intrinsic apoptotic signaling pathway	7.481e-05	0.001827
GO: Biological Process	GO:2000117	negative regulation of cysteine-type endopeptidase activity	7.568e-05	0.001827
GO: Biological Process	GO:0060231	mesenchymal to epithelial transition	7.577e-05	0.001827
Pathway	137944	IL1-mediated signaling events	8.239e-05	0.00191
GO: Biological Process	GO:0018393	internal peptidyl-lysine acetylation	8.013e-05	0.001911
GO: Biological Process	GO:1903391	regulation of adherens junction organization	8.048e-05	0.001911
GO: Biological Process	GO:2000379	positive regulation of reactive oxygen species metabolic process	8.324e-05	0.001962
Pathway	812256	TNF signaling pathway	8.983e-05	0.002029
GO: Biological Process	GO:0002285	lymphocyte activation involved in immune response	8.868e-05	0.002064
GO: Biological Process	GO:2000757	negative regulation of peptidyl-lysine acetylation	8.886e-05	0.002064
GO: Biological Process	GO:0035094	response to nicotine	9.338e-05	0.002138
GO: Biological Process	GO:0010812	negative regulation of cell-substrate adhesion	9.338e-05	0.002138
GO: Biological Process	GO:0035265	organ growth	9.477e-05	0.002144
GO: Biological Process	GO:1903409	reactive oxygen species biosynthetic process	9.565e-05	0.002144
GO: Biological Process	GO:0048640	negative regulation of developmental growth	9.565e-05	0.002144
GO: Biological Process	GO:0006475	internal protein amino acid acetylation	9.794e-05	0.00218
GO: Biological Process	GO:0060350	endochondral bone morphogenesis	0.0001004	0.002219
GO: Molecular Function	GO:0031490	chromatin DNA binding	3.607e-05	0.002231
GO: Biological Process	GO:2000778	positive regulation of interleukin-6 secretion	0.0001033	0.002254
GO: Biological Process	GO:0031935	regulation of chromatin silencing	0.0001033	0.002254
GO: Biological Process	GO:0006953	acute-phase response	0.0001077	0.002271
GO: Biological Process	GO:0014074	response to purine-containing compound	0.0001079	0.002271
GO: Biological Process	GO:0002688	regulation of leukocyte chemotaxis	0.0001094	0.002271
GO: Biological Process	GO:0036486	ventral trunk neural crest cell migration	0.0001143	0.002271
GO: Biological Process	GO:0001712	ectodermal cell fate commitment	0.0001143	0.002271
GO: Biological Process	GO:0097491	sympathetic neuron projection guidance	0.0001143	0.002271
GO: Biological Process	GO:1990791	dorsal root ganglion development	0.0001143	0.002271
GO: Biological Process	GO:0097490	sympathetic neuron projection extension	0.0001143	0.002271
GO: Biological Process	GO:0021648	vestibulocochlear nerve morphogenesis	0.0001143	0.002271
GO: Biological Process	GO:0035290	trunk segmentation	0.0001143	0.002271
GO: Biological Process	GO:0060300	regulation of cytokine activity	0.0001143	0.002271
GO: Biological Process	GO:0034137	positive regulation of toll-like receptor 2 signaling pathway	0.0001143	0.002271
GO: Biological Process	GO:0036484	trunk neural crest cell migration	0.0001143	0.002271
GO: Biological Process	GO:0042129	regulation of T cell proliferation	0.0001151	0.002271
GO: Biological Process	GO:2001236	regulation of extrinsic apoptotic signaling pathway	0.0001151	0.002271
GO: Biological Process	GO:0060968	regulation of gene silencing	0.0001155	0.002271
GO: Biological Process	GO:0051101	regulation of DNA binding	0.0001194	0.002307
GO: Biological Process	GO:0042472	inner ear morphogenesis	0.0001194	0.002307
GO: Biological Process	GO:0045446	endothelial cell differentiation	0.0001194	0.002307
GO: Biological Process	GO:0007566	embryo implantation	0.0001236	0.002373
GO: Biological Process	GO:0021761	limbic system development	0.0001247	0.00238
GO: Biological Process	GO:2000377	regulation of reactive oxygen species metabolic process	0.0001304	0.002463
GO: Biological Process	GO:0042312	regulation of vasodilation	0.0001322	0.002463
GO: Biological Process	GO:0090183	regulation of kidney development	0.0001322	0.002463
GO: Biological Process	GO:0003382	epithelial cell morphogenesis	0.0001322	0.002463
GO: Biological Process	GO:1901984	negative regulation of protein acetylation	0.0001367	0.002491
GO: Biological Process	GO:0090103	cochlea morphogenesis	0.0001367	0.002491
GO: Biological Process	GO:0048485	sympathetic nervous system development	0.0001367	0.002491
GO: Biological Process	GO:0050995	negative regulation of lipid catabolic process	0.0001367	0.002491
Pathway	814182	Prolactin signaling pathway	0.000115	0.002533
Pathway	160140	Signaling by Interleukins	0.0001206	0.002591
GO: Biological Process	GO:0048771	tissue remodeling	0.0001473	0.002642
GO: Biological Process	GO:0072009	nephron epithelium development	0.0001475	0.002642
GO: Biological Process	GO:1903524	positive regulation of blood circulation	0.0001475	0.002642
Pathway	198792	NOD pathway	0.0001268	0.00266
GO: Biological Process	GO:0032768	regulation of monooxygenase activity	0.0001505	0.002666
GO: Biological Process	GO:0001836	release of cytochrome c from mitochondria	0.0001505	0.002666
Domain	PS00142	ZINC_PROTEASE	0.0001012	0.002728
GO: Biological Process	GO:0046328	regulation of JNK cascade	0.0001564	0.002756
GO: Biological Process	GO:0032677	regulation of interleukin-8 production	0.0001604	0.00281
GO: Biological Process	GO:1903035	negative regulation of response to wounding	0.000166	0.002873
GO: Biological Process	GO:0001837	epithelial to mesenchymal transition	0.0001667	0.002873
GO: Biological Process	GO:2001251	negative regulation of chromosome organization	0.0001667	0.002873
GO: Biological Process	GO:0032623	interleukin-2 production	0.0001707	0.002926
GO: Biological Process	GO:0033002	muscle cell proliferation	0.000176	0.003001
GO: Biological Process	GO:0045428	regulation of nitric oxide biosynthetic process	0.0001815	0.003078
GO: Biological Process	GO:0042089	cytokine biosynthetic process	0.0001876	0.003122
GO: Biological Process	GO:1901166	neural crest cell migration involved in autonomic nervous system development	0.0001899	0.003122
GO: Biological Process	GO:2001268	negative regulation of cysteine-type endopeptidase activity involved in apoptotic signaling pathway	0.0001899	0.003122
GO: Biological Process	GO:0061551	trigeminal ganglion development	0.0001899	0.003122
GO: Biological Process	GO:0021855	hypothalamus cell migration	0.0001899	0.003122
GO: Biological Process	GO:0002439	chronic inflammatory response to antigenic stimulus	0.0001899	0.003122
GO: Biological Process	GO:1903708	positive regulation of hemopoiesis	0.0001973	0.00322
GO: Biological Process	GO:0038084	vascular endothelial growth factor signaling pathway	0.0001988	0.00322
GO: Biological Process	GO:0042119	neutrophil activation	0.0001988	0.00322
GO: Biological Process	GO:0001935	endothelial cell proliferation	0.0002027	0.003249
GO: Biological Process	GO:0042107	cytokine metabolic process	0.0002027	0.003249
GO: Biological Process	GO:0050709	negative regulation of protein secretion	0.0002105	0.003342
GO: Biological Process	GO:0032680	regulation of tumor necrosis factor production	0.0002105	0.003342
GO: Biological Process	GO:0070555	response to interleukin-1	0.0002186	0.003436
GO: Biological Process	GO:0032640	tumor necrosis factor production	0.0002186	0.003436
GO: Biological Process	GO:0035767	endothelial cell chemotaxis	0.000223	0.003487
GO: Biological Process	GO:0043525	positive regulation of neuron apoptotic process	0.0002295	0.003554
GO: Biological Process	GO:0032637	interleukin-8 production	0.0002295	0.003554
GO: Biological Process	GO:0051216	cartilage development	0.0002332	0.003595
GO: Biological Process	GO:1903555	regulation of tumor necrosis factor superfamily cytokine production	0.0002355	0.003613
Pathway	138046	Syndecan-1-mediated signaling events	0.0001824	0.003717
Pathway	523016	Transcriptional misregulation in cancer	0.0001856	0.003717
GO: Biological Process	GO:0050927	positive regulation of positive chemotaxis	0.000249	0.003801
GO: Biological Process	GO:0008637	apoptotic mitochondrial changes	0.0002627	0.003936
GO: Biological Process	GO:0030183	B cell differentiation	0.0002627	0.003936
GO: Biological Process	GO:0003158	endothelium development	0.0002627	0.003936
GO: Biological Process	GO:0071706	tumor necrosis factor superfamily cytokine production	0.0002627	0.003936
GO: Biological Process	GO:0048708	astrocyte differentiation	0.0002711	0.003988
GO: Biological Process	GO:1901888	regulation of cell junction assembly	0.0002711	0.003988
GO: Biological Process	GO:0046621	negative regulation of organ growth	0.0002768	0.003988
GO: Biological Process	GO:0032770	positive regulation of monooxygenase activity	0.0002768	0.003988
GO: Biological Process	GO:1902946	protein localization to early endosome	0.000284	0.003988
GO: Biological Process	GO:1900122	positive regulation of receptor binding	0.000284	0.003988
GO: Biological Process	GO:0031915	positive regulation of synaptic plasticity	0.000284	0.003988
GO: Biological Process	GO:0045347	negative regulation of MHC class II biosynthetic process	0.000284	0.003988
GO: Biological Process	GO:0003180	aortic valve morphogenesis	0.000284	0.003988
GO: Biological Process	GO:2001200	positive regulation of dendritic cell differentiation	0.000284	0.003988
GO: Biological Process	GO:0001705	ectoderm formation	0.000284	0.003988
GO: Biological Process	GO:0021825	substrate-dependent cerebral cortex tangential migration	0.000284	0.003988
GO: Biological Process	GO:0003176	aortic valve development	0.000284	0.003988
GO: Biological Process	GO:0061550	cranial ganglion development	0.000284	0.003988
GO: Biological Process	GO:0048041	focal adhesion assembly	0.0002861	0.003988
GO: Biological Process	GO:0007045	cell-substrate adherens junction assembly	0.0002861	0.003988
GO: Biological Process	GO:0042471	ear morphogenesis	0.0002923	0.004039
GO: Biological Process	GO:0007173	epidermal growth factor receptor signaling pathway	0.0002923	0.004039
Pathway	M3270	Integrin Signaling Pathway	0.0002129	0.004169
GO: Biological Process	GO:0036230	granulocyte activation	0.0003066	0.004183
GO: Biological Process	GO:0042104	positive regulation of activated T cell proliferation	0.0003066	0.004183
GO: Biological Process	GO:0048710	regulation of astrocyte differentiation	0.0003066	0.004183
Pathway	198795	Focal Adhesion	0.0002199	0.004212
GO: Biological Process	GO:1904035	regulation of epithelial cell apoptotic process	0.0003178	0.004299
GO: Biological Process	GO:0002040	sprouting angiogenesis	0.0003178	0.004299
GO: Molecular Function	GO:0001047	core promoter binding	8.48e-05	0.004354
GO: Molecular Function	GO:0019955	cytokine binding	9.05e-05	0.004354
GO: Biological Process	GO:0019233	sensory perception of pain	0.0003242	0.004367
GO: Biological Process	GO:0001958	endochondral ossification	0.0003384	0.004501
GO: Biological Process	GO:0036075	replacement ossification	0.0003384	0.004501
GO: Biological Process	GO:0072604	interleukin-6 secretion	0.0003384	0.004501
GO: Molecular Function	GO:0001224	RNA polymerase II transcription cofactor binding	0.0001138	0.004645
GO: Molecular Function	GO:0070491	repressing transcription factor binding	0.00014	0.004645
GO: Molecular Function	GO:0004222	metalloendopeptidase activity	0.0001402	0.004645
GO: Molecular Function	GO:0042826	histone deacetylase binding	0.0001462	0.004645
GO: Molecular Function	GO:0001227	transcriptional repressor activity, RNA polymerase II transcription regulatory region sequence-specific binding	0.0001502	0.004645
Pathway	M12836	EPO Signaling Pathway	0.0002575	0.004691
Pathway	106422	SHC activation	0.0002624	0.004691
Pathway	M19784	T Cell Receptor Signaling Pathway	0.0002642	0.004691
Pathway	119304	Progesterone-mediated oocyte maturation	0.0002662	0.004691
GO: Biological Process	GO:2000648	positive regulation of stem cell proliferation	0.0003701	0.00489
GO: Biological Process	GO:0043278	response to morphine	0.0003722	0.00489
GO: Biological Process	GO:0014072	response to isoquinoline alkaloid	0.0003722	0.00489
Pathway	137917	Angiopoietin receptor Tie2-mediated signaling	0.0002867	0.004953
GO: Biological Process	GO:0021562	vestibulocochlear nerve development	0.0003965	0.005167
GO: Biological Process	GO:0021979	hypothalamus cell differentiation	0.0003965	0.005167
GO: Biological Process	GO:0031214	biomineral tissue development	0.0004091	0.00531
GO: Biological Process	GO:0008584	male gonad development	0.0004225	0.005439
GO: Biological Process	GO:0046546	development of primary male sexual characteristics	0.0004225	0.005439
GO: Molecular Function	GO:0038085	vascular endothelial growth factor binding	0.0001891	0.005459
GO: Biological Process	GO:0031341	regulation of cell killing	0.0004282	0.005491
Mouse Phenotype	MP:0010377	abnormal gut flora balance	9.877e-06	0.00554
Mouse Phenotype	MP:0002792	abnormal retinal vasculature morphology	1.227e-05	0.00554
Pathway	105763	Inhibition of the proteolytic activity of APC/C required for the onset of anaphase by mitotic spindle checkpoint components	0.00035	0.00571
Pathway	M17406	Cytokine Network	0.00035	0.00571
Pathway	105764	Inactivation of APC/C via direct inhibition of the APC/C complex	0.00035	0.00571
GO: Biological Process	GO:0042542	response to hydrogen peroxide	0.0004646	0.00591
GO: Biological Process	GO:0046683	response to organophosphorus	0.0004646	0.00591
GO: Biological Process	GO:0032642	regulation of chemokine production	0.0004704	0.005938
GO: Biological Process	GO:0034333	adherens junction assembly	0.0004704	0.005938
Mouse Phenotype	MP:0003448	abnormal tumor morphology	1.615e-05	0.006018
Mouse Phenotype	MP:0001218	thin epidermis	1.866e-05	0.006018
GO: Biological Process	GO:0002042	cell migration involved in sprouting angiogenesis	0.0004865	0.006072
GO: Biological Process	GO:0071260	cellular response to mechanical stimulus	0.0004926	0.006072
GO: Biological Process	GO:1903426	regulation of reactive oxygen species biosynthetic process	0.0004926	0.006072
GO: Biological Process	GO:0048661	positive regulation of smooth muscle cell proliferation	0.0004926	0.006072
GO: Biological Process	GO:0032092	positive regulation of protein binding	0.0004926	0.006072
GO: Biological Process	GO:0072073	kidney epithelium development	0.0004944	0.006072
GO: Biological Process	GO:0045471	response to ethanol	0.0004944	0.006072
Pathway	105755	Mitotic Spindle Checkpoint	0.0004033	0.006126
Pathway	M765	Insulin Signaling Pathway	0.0004033	0.006126
Pathway	198790	EBV LMP1 signaling	0.0004033	0.006126
Pathway	138076	Cellular roles of Anthrax toxin	0.0004033	0.006126
GO: Biological Process	GO:0034614	cellular response to reactive oxygen species	0.0005098	0.006214
GO: Biological Process	GO:0002262	myeloid cell homeostasis	0.0005098	0.006214
GO: Biological Process	GO:0061333	renal tubule morphogenesis	0.0005155	0.00626
GO: Biological Process	GO:0030885	regulation of myeloid dendritic cell activation	0.0005271	0.006352
GO: Biological Process	GO:0034135	regulation of toll-like receptor 2 signaling pathway	0.0005271	0.006352
GO: Biological Process	GO:0042092	type 2 immune response	0.000529	0.006352
GO: Biological Process	GO:0042311	vasodilation	0.0005392	0.006426
GO: Biological Process	GO:0021954	central nervous system neuron development	0.0005392	0.006426
GO: Biological Process	GO:0038127	ERBB signaling pathway	0.0005417	0.006432
GO: Biological Process	GO:0032355	response to estradiol	0.0005582	0.006546
GO: Biological Process	GO:0030879	mammary gland development	0.0005582	0.006546
GO: Biological Process	GO:0002690	positive regulation of leukocyte chemotaxis	0.0005636	0.006546
GO: Biological Process	GO:0046427	positive regulation of JAK-STAT cascade	0.0005636	0.006546
GO: Biological Process	GO:1904894	positive regulation of STAT cascade	0.0005636	0.006546
GO: Biological Process	GO:0050764	regulation of phagocytosis	0.0005636	0.006546
Pathway	672447	RANKL/RANK Signaling Pathway	0.0004521	0.006559
Pathway	M5202	Hypoxia and p53 in the Cardiovascular system	0.0004616	0.006559
Pathway	198772	Angiogenesis	0.0004616	0.006559
Pathway	M15743	G alpha 12 Pathway	0.0004616	0.006559
GO: Biological Process	GO:0001773	myeloid dendritic cell activation	0.0005739	0.006632
GO: Biological Process	GO:0022612	gland morphogenesis	0.0005751	0.006632
Mouse Phenotype	MP:0002052	decreased tumor incidence	3.133e-05	0.006703
Mouse Phenotype	MP:0010639	altered tumor pathology	3.239e-05	0.006703
Mouse Phenotype	MP:0000165	abnormal long bone hypertrophic chondrocyte zone	3.418e-05	0.006703
Mouse Phenotype	MP:0000488	abnormal intestinal epithelium morphology	3.511e-05	0.006703
Mouse Phenotype	MP:0005340	altered susceptibility to atherosclerosis	3.74e-05	0.006703
Mouse Phenotype	MP:0008556	abnormal tumor necrosis factor secretion	3.954e-05	0.006703
Mouse Phenotype	MP:0000379	decreased hair follicle number	4.158e-05	0.006703
GO: Biological Process	GO:0071594	thymocyte aggregation	0.0005888	0.006741
GO: Biological Process	GO:0033077	T cell differentiation in thymus	0.0005888	0.006741
Pathway	138006	ATF-2 transcription factor network	0.0004852	0.006785
Pathway	862188	Non-alcoholic fatty liver disease (NAFLD)	0.0005035	0.006931
GO: Molecular Function	GO:0000980	RNA polymerase II distal enhancer sequence-specific DNA binding	0.000269	0.007008
GO: Molecular Function	GO:0042056	chemoattractant activity	0.0002752	0.007008
GO: Biological Process	GO:0032602	chemokine production	0.0006148	0.007014
GO: Biological Process	GO:0032735	positive regulation of interleukin-12 production	0.0006211	0.007036
GO: Biological Process	GO:0097300	programmed necrotic cell death	0.0006211	0.007036
GO: Biological Process	GO:1902107	positive regulation of leukocyte differentiation	0.0006281	0.00709
Pathway	PW:0000243	vascular endothelial growth factor signaling	0.000525	0.007116
GO: Biological Process	GO:0001708	cell fate specification	0.0006415	0.007192
GO: Biological Process	GO:0007044	cell-substrate junction assembly	0.0006415	0.007192
GO: Biological Process	GO:0043279	response to alkaloid	0.0006465	0.007222
GO: Molecular Function	GO:0001221	transcription cofactor binding	0.0003048	0.007331
GO: Biological Process	GO:0070301	cellular response to hydrogen peroxide	0.0006692	0.007344
GO: Biological Process	GO:1901216	positive regulation of neuron death	0.0006692	0.007344
GO: Biological Process	GO:0031100	organ regeneration	0.0006692	0.007344
GO: Biological Process	GO:0031936	negative regulation of chromatin silencing	0.0006758	0.007344
GO: Biological Process	GO:0061549	sympathetic ganglion development	0.0006758	0.007344
GO: Biological Process	GO:0010668	ectodermal cell differentiation	0.0006758	0.007344
GO: Biological Process	GO:0005981	regulation of glycogen catabolic process	0.0006758	0.007344
GO: Biological Process	GO:0060837	blood vessel endothelial cell differentiation	0.0006758	0.007344
GO: Biological Process	GO:0002526	acute inflammatory response	0.0006846	0.007415
Mouse Phenotype	MP:0003055	abnormal long bone epiphyseal plate morphology	4.99e-05	0.007508
GO: Biological Process	GO:0001764	neuron migration	0.0007043	0.007602
GO: Biological Process	GO:0032689	negative regulation of interferon-gamma production	0.0007228	0.007716
GO: Biological Process	GO:0050702	interleukin-1 beta secretion	0.0007228	0.007716
GO: Biological Process	GO:2000060	positive regulation of protein ubiquitination involved in ubiquitin-dependent protein catabolic process	0.0007269	0.007716
GO: Biological Process	GO:0030593	neutrophil chemotaxis	0.0007269	0.007716
GO: Biological Process	GO:0060349	bone morphogenesis	0.0007269	0.007716
GO: Biological Process	GO:0045619	regulation of lymphocyte differentiation	0.0007449	0.007881
GO: Biological Process	GO:0090311	regulation of protein deacetylation	0.0007774	0.008171
GO: Biological Process	GO:0032715	negative regulation of interleukin-6 production	0.0007774	0.008171
GO: Biological Process	GO:0045740	positive regulation of DNA replication	0.000788	0.008256
GO: Biological Process	GO:0001890	placenta development	0.000809	0.008387
GO: Biological Process	GO:0043112	receptor metabolic process	0.000809	0.008387
GO: Biological Process	GO:0001952	regulation of cell-matrix adhesion	0.00082	0.008387
GO: Biological Process	GO:0015758	glucose transport	0.0008313	0.008387
GO: Biological Process	GO:0014014	negative regulation of gliogenesis	0.0008345	0.008387
GO: Biological Process	GO:0035924	cellular response to vascular endothelial growth factor stimulus	0.0008345	0.008387
GO: Biological Process	GO:0032732	positive regulation of interleukin-1 production	0.0008345	0.008387
GO: Biological Process	GO:0060967	negative regulation of gene silencing by RNA	0.0008423	0.008387
GO: Biological Process	GO:0003177	pulmonary valve development	0.0008423	0.008387
GO: Biological Process	GO:0003184	pulmonary valve morphogenesis	0.0008423	0.008387
GO: Biological Process	GO:0021800	cerebral cortex tangential migration	0.0008423	0.008387
GO: Biological Process	GO:0030916	otic vesicle formation	0.0008423	0.008387
GO: Biological Process	GO:0090308	regulation of methylation-dependent chromatin silencing	0.0008423	0.008387
GO: Biological Process	GO:0034145	positive regulation of toll-like receptor 4 signaling pathway	0.0008423	0.008387
GO: Biological Process	GO:0021612	facial nerve structural organization	0.0008423	0.008387
GO: Biological Process	GO:0060149	negative regulation of posttranscriptional gene silencing	0.0008423	0.008387
Mouse Phenotype	MP:0000164	abnormal cartilage development	6.218e-05	0.008454
Mouse Phenotype	MP:0002053	decreased incidence of induced tumors	6.742e-05	0.008454
Mouse Phenotype	MP:0002534	abnormal type IV hypersensitivity reaction	6.742e-05	0.008454
GO: Biological Process	GO:0051341	regulation of oxidoreductase activity	0.0008528	0.008464
Pathway	83080	T cell receptor signaling pathway	0.0006405	0.00855
Domain	IPR002131	Gphrmn_rcpt	0.0003352	0.008642
GO: Biological Process	GO:0008645	hexose transport	0.0008772	0.00868
GO: Biological Process	GO:0002286	T cell activation involved in immune response	0.0008865	0.008715
GO: Biological Process	GO:0006984	ER-nucleus signaling pathway	0.0008943	0.008715
GO: Biological Process	GO:0030857	negative regulation of epithelial cell differentiation	0.0008943	0.008715
GO: Biological Process	GO:0010464	regulation of mesenchymal cell proliferation	0.0008943	0.008715
GO: Biological Process	GO:0061028	establishment of endothelial barrier	0.0008943	0.008715
GO: Biological Process	GO:0048167	regulation of synaptic plasticity	0.0009009	0.008726
GO: Biological Process	GO:0046661	male sex differentiation	0.0009009	0.008726
Pathway	137929	IL27-mediated signaling events	0.000668	0.008784
Pathway	198901	SIDS Susceptibility Pathways	0.0006836	0.008857
Pathway	695200	HIF-1 signaling pathway	0.0006986	0.008919
GO: Biological Process	GO:0015749	monosaccharide transport	0.000925	0.008933
Pathway	83104	Shigellosis	0.0007203	0.009065
GO: Biological Process	GO:0090184	positive regulation of kidney development	0.0009567	0.009102
GO: Biological Process	GO:0046006	regulation of activated T cell proliferation	0.0009567	0.009102
GO: Biological Process	GO:0022404	molting cycle process	0.0009567	0.009102
GO: Biological Process	GO:0001942	hair follicle development	0.0009567	0.009102
GO: Biological Process	GO:0022405	hair cycle process	0.0009567	0.009102
GO: Biological Process	GO:0031348	negative regulation of defense response	0.0009747	0.009246
Pathway	106461	Signalling to RAS	0.0007479	0.00928
GO: Biological Process	GO:2000106	regulation of leukocyte apoptotic process	0.0009933	0.009394
GO: Biological Process	GO:0048483	autonomic nervous system development	0.001022	0.00943
GO: Biological Process	GO:0035987	endodermal cell differentiation	0.001022	0.00943
GO: Biological Process	GO:0007520	myoblast fusion	0.001022	0.00943
GO: Biological Process	GO:0050701	interleukin-1 secretion	0.001022	0.00943
GO: Biological Process	GO:0019827	stem cell population maintenance	0.001026	0.00943
GO: Biological Process	GO:0097529	myeloid leukocyte migration	0.001026	0.00943
GO: Biological Process	GO:0021610	facial nerve morphogenesis	0.001027	0.00943
GO: Biological Process	GO:0031622	positive regulation of fever generation	0.001027	0.00943
GO: Biological Process	GO:0006983	ER overload response	0.001027	0.00943
GO: Biological Process	GO:0021561	facial nerve development	0.001027	0.00943
GO: Biological Process	GO:0098773	skin epidermis development	0.001031	0.009442
Mouse Phenotype	MP:0001858	intestinal inflammation	8.015e-05	0.00952
GO: Molecular Function	GO:0070851	growth factor receptor binding	0.0004186	0.009539
GO: Biological Process	GO:0050679	positive regulation of epithelial cell proliferation	0.001053	0.009563
GO: Biological Process	GO:0021543	pallium development	0.001053	0.009563
GO: Biological Process	GO:0050880	regulation of blood vessel size	0.001053	0.009563
Pathway	167324	Amoebiasis	0.000793	0.009703
GO: Biological Process	GO:0035150	regulation of tube size	0.00108	0.009782
GO: Biological Process	GO:0097028	dendritic cell differentiation	0.00109	0.009813
GO: Biological Process	GO:0032757	positive regulation of interleukin-8 production	0.00109	0.009813
Pathway	125137	Cytosolic DNA-sensing pathway	0.0008139	0.009823
GO: Biological Process	GO:0098727	maintenance of cell number	0.001108	0.009848
GO: Biological Process	GO:0051783	regulation of nuclear division	0.001108	0.009848
GO: Biological Process	GO:0051384	response to glucocorticoid	0.001108	0.009848
GO: Biological Process	GO:2000058	regulation of protein ubiquitination involved in ubiquitin-dependent protein catabolic process	0.001109	0.009848
GO: Biological Process	GO:1990266	neutrophil migration	0.001109	0.009848
