# Supplementary material for: CIGene: a literature-based online resource for cancer initiation genes
Source: BMC Genomics. 2018 Jul 25;19:552. doi: 10.1186/s12864-018-4944-y (PMC6060465; doi:10.1186/s12864-018-4944-y)
Supplement: Supplementary file 5 — Table S5. Empirical P-values of survival significance of CIGs in 21 TCGA cancer types. (XLS 33 kb) [file 12864_2018_4944_MOESM5_ESM.xls]

## Sheet: Sheet1
Table S5: Empirical P-values of survival significance of CIGs in 21 TCGA cancer types.
CancerType	N*	Empirical P-value
BLCA	0	0
BRCA	0	0
CESC	0	0
COAD	0	0
ESCA	11	0.011
GBM	1	0.001
HNSC	20	0.02
KIRC	12	0.012
KIRP	0	0
LAML	0	0
LGG	6	0.006
LIHC	0	0
LUAD	20	0.02
LUSC	2	0.002
OV	9	0.009
PAAD	91	0.091
READ	0	0
SARC	0	0
SKCM	16	0.016
STAD	4	0.004
UCEC	0	0
*N is the number of random selected node sets whose number of survival-related genes were higher than the observed in our 177 CIGs for the corresponding cancer types.
